# Supplementary material for: PRC2 targeting is a therapeutic strategy for EZ score defined high-risk multiple myeloma patients and overcome resistance to IMiDs
Source: Clin Epigenetics. 2018 Oct 3;10:121. doi: 10.1186/s13148-018-0554-4 (PMC6171329; doi:10.1186/s13148-018-0554-4)
Supplement: Supplementary file 3 — Table S2. EPZ-6438 regulated genes in HMCLs (XLSX 32 kb) [file 13148_2018_554_MOESM3_ESM.xlsx]

## Sheet: Feuil1
Table S2 : EPZ-6438 Regulated Genes in HMCLs
	ensembl	name	description	Fold change	pvalue
ENSG00000118257	ENSG00000173210	ABLIM3	actin binding LIM protein family, member 3 [Source:HGNC Symbol;Acc:HGNC:29132]	2.31826	2.23358e-05
ENSG00000162490	ENSG00000159640	ACE	angiotensin I converting enzyme [Source:HGNC Symbol;Acc:HGNC:2707]	2.17901	0.00023433
ENSG00000174938	ENSG00000144476	ACKR3	atypical chemokine receptor 3 [Source:HGNC Symbol;Acc:HGNC:23692]	2.00408	0.001188
ENSG00000129244	ENSG00000197859	ADAMTSL2	ADAMTS-like 2 [Source:HGNC Symbol;Acc:HGNC:14631]	2.01472	0.000661493
ENSG00000142156	ENSG00000135744	AGT	angiotensinogen (serpin peptidase inhibitor, clade A, member 8) [Source:HGNC Symbol;Acc:HGNC:333]	2.29439	1.70308e-05
ENSG00000117266	ENSG00000185567	AHNAK2	AHNAK nucleoprotein 2 [Source:HGNC Symbol;Acc:HGNC:20125]	2.22347	1.48801e-05
ENSG00000137642	ENSG00000126878	AIF1L	allograft inflammatory factor 1-like [Source:HGNC Symbol;Acc:HGNC:28904]	2.00893	1.88486e-06
ENSG00000167767	ENSG00000132965	ALOX5AP	arachidonate 5-lipoxygenase-activating protein [Source:HGNC Symbol;Acc:HGNC:436]	2.01228	0.000704151
ENSG00000162745	ENSG00000163286	ALPPL2	alkaline phosphatase, placental-like 2 [Source:HGNC Symbol;Acc:HGNC:441]	2.31444	9.62699e-05
ENSG00000073712	ENSG00000131620	ANO1	anoctamin 1, calcium activated chloride channel [Source:HGNC Symbol;Acc:HGNC:21625]	2.23475	0.000142706
ENSG00000214456	ENSG00000169604	ANTXR1	anthrax toxin receptor 1 [Source:HGNC Symbol;Acc:HGNC:21014]	2.20968	8.32976e-06
ENSG00000224199	ENSG00000135046	ANXA1	annexin A1 [Source:HGNC Symbol;Acc:HGNC:533]	2.31805	1.17241e-06
ENSG00000158258	ENSG00000002726	AOC1	amine oxidase, copper containing 1 [Source:HGNC Symbol;Acc:HGNC:80]	2.2214	0.000110983
ENSG00000135540	ENSG00000109321	AREG	amphiregulin [Source:HGNC Symbol;Acc:HGNC:651]	2.87352	2.68874e-09
ENSG00000121068	ENSG00000124143	ARHGAP40	Rho GTPase activating protein 40 [Source:HGNC Symbol;Acc:HGNC:16226]	2.1898	0.000269156
ENSG00000131398	ENSG00000130762	ARHGEF16	Rho guanine nucleotide exchange factor (GEF) 16 [Source:HGNC Symbol;Acc:HGNC:15515]	2.54807	1.37691e-05
ENSG00000223764	ENSG00000137486	ARRB1	arrestin, beta 1 [Source:HGNC Symbol;Acc:HGNC:711]	2.63046	1.40867e-07
ENSG00000168930	ENSG00000110881	ASIC1	acid sensing (proton gated) ion channel 1 [Source:HGNC Symbol;Acc:HGNC:100]	2.00308	3.96939e-05
ENSG00000225581	ENSG00000129244	ATP1B2	ATPase, Na+/K+ transporting, beta 2 polypeptide [Source:HGNC Symbol;Acc:HGNC:805]	2.05105	0.000386576
ENSG00000117595	ENSG00000104043	ATP8B4	ATPase, class I, type 8B, member 4 [Source:HGNC Symbol;Acc:HGNC:13536]	2.00514	0.00122128
ENSG00000109321	ENSG00000160862	AZGP1	alpha-2-glycoprotein 1, zinc-binding [Source:HGNC Symbol;Acc:HGNC:910]	2.64775	1.1639e-08
ENSG00000162409	ENSG00000214313	AZGP1P1	alpha-2-glycoprotein 1, zinc-binding pseudogene 1 [Source:HGNC Symbol;Acc:HGNC:911]	2.21724	0.000121341
ENSG00000135046	ENSG00000187244	BCAM	basal cell adhesion molecule (Lutheran blood group) [Source:HGNC Symbol;Acc:HGNC:6722]	2.24817	0.000163803
ENSG00000143036	ENSG00000182492	BGN	biglycan [Source:HGNC Symbol;Acc:HGNC:1044]	2.26413	0.000137388
ENSG00000105289	ENSG00000174672	BRSK2	BR serine/threonine kinase 2 [Source:HGNC Symbol;Acc:HGNC:11405]	2.12349	0.000187632
ENSG00000205020	ENSG00000151136	BTBD11	BTB (POZ) domain containing 11 [Source:HGNC Symbol;Acc:HGNC:23844]	2.04605	8.4963e-05
ENSG00000170801	ENSG00000165507	C10orf10	chromosome 10 open reading frame 10 [Source:HGNC Symbol;Acc:HGNC:23355]	2.11326	3.18773e-06
ENSG00000185567	ENSG00000131094	C1QL1	complement component 1, q subcomponent-like 1 [Source:HGNC Symbol;Acc:HGNC:24182]	2.35287	5.19896e-05
ENSG00000136842	ENSG00000186897	C1QL4	complement component 1, q subcomponent-like 4 [Source:HGNC Symbol;Acc:HGNC:31416]	2.48453	5.80422e-06
ENSG00000074706	ENSG00000172478	C2orf54	chromosome 2 open reading frame 54 [Source:HGNC Symbol;Acc:HGNC:26216]	2.86164	7.53144e-08
ENSG00000089250	ENSG00000125730	C3	complement component 3 [Source:HGNC Symbol;Acc:HGNC:1318]	2.28088	0.000110108
ENSG00000021355	ENSG00000154274	C4orf19	chromosome 4 open reading frame 19 [Source:HGNC Symbol;Acc:HGNC:25618]	2.14661	0.000105132
ENSG00000104967	ENSG00000006283	CACNA1G	calcium channel, voltage-dependent, T type, alpha 1G subunit [Source:HGNC Symbol;Acc:HGNC:1394]	2.01401	0.000281743
ENSG00000138061	ENSG00000162545	CAMK2N1	calcium/calmodulin-dependent protein kinase II inhibitor 1 [Source:HGNC Symbol;Acc:HGNC:24190]	2.10528	5.03045e-05
ENSG00000142173	ENSG00000112186	CAP2	CAP, adenylate cyclase-associated protein, 2 (yeast) [Source:HGNC Symbol;Acc:HGNC:20039]	2.39729	6.85142e-06
ENSG00000105419	ENSG00000105971	CAV2	caveolin 2 [Source:HGNC Symbol;Acc:HGNC:1528]	2.00094	0.000209509
ENSG00000229164	ENSG00000091986	CCDC80	coiled-coil domain containing 80 [Source:HGNC Symbol;Acc:HGNC:30649]	2.84463	1.88004e-10
ENSG00000090104	ENSG00000133101	CCNA1	cyclin A1 [Source:HGNC Symbol;Acc:HGNC:1577]	2.39158	9.01118e-08
ENSG00000144668	ENSG00000135083	CCNJL	cyclin J-like [Source:HGNC Symbol;Acc:HGNC:25876]	2.08721	0.000621676
ENSG00000116726	ENSG00000126353	CCR7	chemokine (C-C motif) receptor 7 [Source:HGNC Symbol;Acc:HGNC:1608]	2.09482	0.000143255
ENSG00000182315	ENSG00000167850	CD300C	CD300c molecule [Source:HGNC Symbol;Acc:HGNC:19320]	2.55907	4.31367e-06
ENSG00000186897	ENSG00000101017	CD40	CD40 molecule, TNF receptor superfamily member 5 [Source:HGNC Symbol;Acc:HGNC:11919]	2.07969	0.000567133
ENSG00000150244	ENSG00000173762	CD7	CD7 molecule [Source:HGNC Symbol;Acc:HGNC:1695]	2.41261	2.6981e-05
ENSG00000087258	ENSG00000163814	CDCP1	CUB domain containing protein 1 [Source:HGNC Symbol;Acc:HGNC:24357]	2.02688	0.000279122
ENSG00000091986	ENSG00000117266	CDK18	cyclin-dependent kinase 18 [Source:HGNC Symbol;Acc:HGNC:8751]	2.24513	1.84934e-06
ENSG00000023171	ENSG00000106665	CLIP2	CAP-GLY domain containing linker protein 2 [Source:HGNC Symbol;Acc:HGNC:2586]	2.13041	5.12223e-05
ENSG00000103089	ENSG00000158258	CLSTN2	calsyntenin 2 [Source:HGNC Symbol;Acc:HGNC:17448]	2.58653	1.76981e-10
ENSG00000166033	ENSG00000117519	CNN3	calponin 3, acidic [Source:HGNC Symbol;Acc:HGNC:2157]	2.00024	0.00104877
ENSG00000171282	ENSG00000084636	COL16A1	collagen, type XVI, alpha 1 [Source:HGNC Symbol;Acc:HGNC:2193]	2.06585	0.000363693
ENSG00000105246	ENSG00000142156	COL6A1	collagen, type VI, alpha 1 [Source:HGNC Symbol;Acc:HGNC:2211]	2.95331	3.66918e-08
ENSG00000204287	ENSG00000142173	COL6A2	collagen, type VI, alpha 2 [Source:HGNC Symbol;Acc:HGNC:2212]	2.26553	3.07848e-06
ENSG00000072195	ENSG00000164400	CSF2	colony stimulating factor 2 (granulocyte-macrophage) [Source:HGNC Symbol;Acc:HGNC:2434]	4.91008	1.63764e-14
ENSG00000183762	ENSG00000173546	CSPG4	chondroitin sulfate proteoglycan 4 [Source:HGNC Symbol;Acc:HGNC:2466]	2.92739	2.553e-07
ENSG00000169554	ENSG00000260139	CSPG4P13	chondroitin sulfate proteoglycan 4 pseudogene 13 [Source:HGNC Symbol;Acc:HGNC:49195]	2.60675	7.34614e-06
ENSG00000205595	ENSG00000144677	CTDSPL	CTD (carboxy-terminal domain, RNA polymerase II, polypeptide A) small phosphatase-like [Source:HGNC Symbol;Acc:HGNC:16890]	2.28437	5.21966e-06
ENSG00000167680	ENSG00000169245	CXCL10	chemokine (C-X-C motif) ligand 10 [Source:HGNC Symbol;Acc:HGNC:10637]	2.24592	2.62288e-05
ENSG00000162591	ENSG00000138061	CYP1B1	cytochrome P450, family 1, subfamily B, polypeptide 1 [Source:HGNC Symbol;Acc:HGNC:2597]	2.37243	1.99229e-05
ENSG00000173917	ENSG00000171903	CYP4F11	cytochrome P450, family 4, subfamily F, polypeptide 11 [Source:HGNC Symbol;Acc:HGNC:13265]	2.11656	0.000488041
ENSG00000111962	ENSG00000035664	DAPK2	death-associated protein kinase 2 [Source:HGNC Symbol;Acc:HGNC:2675]	2.36436	3.0422e-06
ENSG00000070526	ENSG00000175084	DES	desmin [Source:HGNC Symbol;Acc:HGNC:2770]	2.31756	3.97099e-05
ENSG00000027075	ENSG00000105928	DFNA5	deafness, autosomal dominant 5 [Source:HGNC Symbol;Acc:HGNC:2810]	2.25549	4.03349e-07
ENSG00000188338	ENSG00000107984	DKK1	dickkopf WNT signaling pathway inhibitor 1 [Source:HGNC Symbol;Acc:HGNC:2891]	2.30358	1.19799e-07
ENSG00000070985	ENSG00000187908	DMBT1	deleted in malignant brain tumors 1 [Source:HGNC Symbol;Acc:HGNC:2926]	3.34745	1.7757e-09
ENSG00000100170	ENSG00000158856	DMTN	dematin actin binding protein [Source:HGNC Symbol;Acc:HGNC:3382]	2.1893	6.02716e-07
ENSG00000187244	ENSG00000187957	DNER	delta/notch-like EGF repeat containing [Source:HGNC Symbol;Acc:HGNC:24456]	2.13935	7.36256e-05
ENSG00000037280	ENSG00000197635	DPP4	dipeptidyl-peptidase 4 [Source:HGNC Symbol;Acc:HGNC:3009]	2.0321	0.000810384
ENSG00000182580	ENSG00000162490	DRAXIN	dorsal inhibitory axon guidance protein [Source:HGNC Symbol;Acc:HGNC:25054]	2.15144	0.000373627
ENSG00000135362	ENSG00000130829	DUSP9	dual specificity phosphatase 9 [Source:HGNC Symbol;Acc:HGNC:3076]	2.36987	6.51214e-06
ENSG00000100362	ENSG00000105246	EBI3	Epstein-Barr virus induced 3 [Source:HGNC Symbol;Acc:HGNC:3129]	3.22603	5.29706e-08
ENSG00000077238	ENSG00000171551	ECEL1	endothelin converting enzyme-like 1 [Source:HGNC Symbol;Acc:HGNC:3147]	2.17433	0.00030808
ENSG00000106123	ENSG00000115468	EFHD1	EF-hand domain family, member D1 [Source:HGNC Symbol;Acc:HGNC:29556]	2.36799	5.66152e-06
ENSG00000070601	ENSG00000146648	EGFR	epidermal growth factor receptor [Source:HGNC Symbol;Acc:HGNC:3236]	2.34571	6.51629e-06
ENSG00000079308	ENSG00000186998	EMID1	EMI domain containing 1 [Source:HGNC Symbol;Acc:HGNC:18036]	2.86437	1.19624e-08
ENSG00000119630	ENSG00000066629	EML1	echinoderm microtubule associated protein like 1 [Source:HGNC Symbol;Acc:HGNC:3330]	2.04038	6.48247e-05
ENSG00000197249	ENSG00000134531	EMP1	epithelial membrane protein 1 [Source:HGNC Symbol;Acc:HGNC:3333]	2.13764	4.32447e-05
ENSG00000064042	ENSG00000136960	ENPP2	ectonucleotide pyrophosphatase/phosphodiesterase 2 [Source:HGNC Symbol;Acc:HGNC:3357]	2.07125	8.75311e-06
ENSG00000139445	ENSG00000182580	EPHB3	EPH receptor B3 [Source:HGNC Symbol;Acc:HGNC:3394]	2.33421	7.59969e-05
ENSG00000013619	ENSG00000106123	EPHB6	EPH receptor B6 [Source:HGNC Symbol;Acc:HGNC:3396]	2.07246	1.42098e-05
ENSG00000138496	ENSG00000187017	ESPN	espin [Source:HGNC Symbol;Acc:HGNC:13281]	2.17091	0.000106754
ENSG00000262772	ENSG00000103089	FA2H	fatty acid 2-hydroxylase [Source:HGNC Symbol;Acc:HGNC:21197]	2.35924	2.88991e-06
ENSG00000090530	ENSG00000159784	FAM131B	family with sequence similarity 131, member B [Source:HGNC Symbol;Acc:HGNC:22202]	2.5645	7.29013e-06
ENSG00000152128	ENSG00000189348	FAM90A27P	family with sequence similarity 90, member A27, pseudogene [Source:HGNC Symbol;Acc:HGNC:43617]	2.48854	2.22113e-05
ENSG00000134363	ENSG00000269118	FAM90A28P	family with sequence similarity 90, member A28, pseudogene [Source:HGNC Symbol;Acc:HGNC:43747]	2.63505	6.41628e-06
ENSG00000217801	ENSG00000147378	FATE1	fetal and adult testis expressed 1 [Source:HGNC Symbol;Acc:HGNC:24683]	2.01222	0.00115053
ENSG00000128040	ENSG00000146267	FAXC	failed axon connections homolog (Drosophila) [Source:HGNC Symbol;Acc:HGNC:20742]	2.11661	3.12419e-06
ENSG00000126878	ENSG00000162458	FBLIM1	filamin binding LIM protein 1 [Source:HGNC Symbol;Acc:HGNC:24686]	2.23789	0.000181555
ENSG00000124313	ENSG00000143226	FCGR2A	Fc fragment of IgG, low affinity IIa, receptor (CD32) [Source:HGNC Symbol;Acc:HGNC:3616]	2.45622	6.31302e-06
ENSG00000237706	ENSG00000132185	FCRLA	Fc receptor-like A [Source:HGNC Symbol;Acc:HGNC:18504]	2.23446	0.000110192
ENSG00000135097	ENSG00000073712	FERMT2	fermitin family member 2 [Source:HGNC Symbol;Acc:HGNC:15767]	2.03091	2.1981e-06
ENSG00000161642	ENSG00000162344	FGF19	fibroblast growth factor 19 [Source:HGNC Symbol;Acc:HGNC:3675]	2.02407	0.000597665
ENSG00000124570	ENSG00000077782	FGFR1	fibroblast growth factor receptor 1 [Source:HGNC Symbol;Acc:HGNC:3688]	2.28063	1.55199e-06
ENSG00000204502	ENSG00000037280	FLT4	fms-related tyrosine kinase 4 [Source:HGNC Symbol;Acc:HGNC:3767]	2.07298	6.45038e-05
ENSG00000137745	ENSG00000115414	FN1	fibronectin 1 [Source:HGNC Symbol;Acc:HGNC:3778]	2.38538	6.92673e-10
ENSG00000173762	ENSG00000139445	FOXN4	forkhead box N4 [Source:HGNC Symbol;Acc:HGNC:21399]	2.01196	4.48389e-06
ENSG00000182053	ENSG00000114541	FRMD4B	FERM domain containing 4B [Source:HGNC Symbol;Acc:HGNC:24886]	2.31073	1.53299e-07
ENSG00000006283	ENSG00000070601	FRMPD1	FERM and PDZ domain containing 1 [Source:HGNC Symbol;Acc:HGNC:29159]	2.21173	0.000181819
ENSG00000154274	ENSG00000134363	FST	follistatin [Source:HGNC Symbol;Acc:HGNC:3971]	2.08644	0.000637433
ENSG00000169245	ENSG00000148288	GBGT1	globoside alpha-1,3-N-acetylgalactosaminyltransferase 1 [Source:HGNC Symbol;Acc:HGNC:20460]	2.37019	9.87364e-07
ENSG00000197262	ENSG00000261949	GFY	golgi-associated, olfactory signaling regulator [Source:HGNC Symbol;Acc:HGNC:44663]	4.14546	1.88335e-11
ENSG00000130762	ENSG00000137198	GMPR	guanosine monophosphate reductase [Source:HGNC Symbol;Acc:HGNC:4376]	2.30631	2.99987e-11
ENSG00000250303	ENSG00000060558	GNA15	guanine nucleotide binding protein (G protein), alpha 15 (Gq class) [Source:HGNC Symbol;Acc:HGNC:4383]	2.12291	0.000427771
ENSG00000187957	ENSG00000087258	GNAO1	guanine nucleotide binding protein (G protein), alpha activating activity polypeptide O [Source:HGNC Symbol;Acc:HGNC:4389]	2.2013	5.12113e-05
ENSG00000140807	ENSG00000168243	GNG4	guanine nucleotide binding protein (G protein), gamma 4 [Source:HGNC Symbol;Acc:HGNC:4407]	2.10984	1.45946e-05
ENSG00000187017	ENSG00000143147	GPR161	G protein-coupled receptor 161 [Source:HGNC Symbol;Acc:HGNC:23694]	3.16167	8.79639e-15
ENSG00000115468	ENSG00000023171	GRAMD1B	GRAM domain containing 1B [Source:HGNC Symbol;Acc:HGNC:29214]	2.59316	5.62175e-11
ENSG00000137801	ENSG00000100453	GZMB	granzyme B (granzyme 2, cytotoxic T-lymphocyte-associated serine esterase 1) [Source:HGNC Symbol;Acc:HGNC:4709]	2.22203	7.94779e-05
ENSG00000100453	ENSG00000173805	HAP1	huntingtin-associated protein 1 [Source:HGNC Symbol;Acc:HGNC:4812]	2.04766	0.000463828
ENSG00000148288	ENSG00000206172	HBA1	hemoglobin, alpha 1 [Source:HGNC Symbol;Acc:HGNC:4823]	2.0019	0.000101732
ENSG00000159640	ENSG00000101336	HCK	HCK proto-oncogene, Src family tyrosine kinase [Source:HGNC Symbol;Acc:HGNC:4840]	2.18203	0.000277197
ENSG00000146648	ENSG00000069812	HES2	hes family bHLH transcription factor 2 [Source:HGNC Symbol;Acc:HGNC:16005]	2.30808	8.69829e-06
ENSG00000126353	ENSG00000010282	HHATL	hedgehog acyltransferase-like [Source:HGNC Symbol;Acc:HGNC:13242]	2.42157	2.78262e-05
ENSG00000100311	ENSG00000204252	HLA-DOA	major histocompatibility complex, class II, DO alpha [Source:HGNC Symbol;Acc:HGNC:4936]	2.11325	0.000406026
ENSG00000167941	ENSG00000204287	HLA-DRA	major histocompatibility complex, class II, DR alpha [Source:HGNC Symbol;Acc:HGNC:4947]	2.77684	3.12491e-09
ENSG00000261949	ENSG00000196126	HLA-DRB1	major histocompatibility complex, class II, DR beta 1 [Source:HGNC Symbol;Acc:HGNC:4948]	2.05458	0.000813946
ENSG00000204449	ENSG00000198502	HLA-DRB5	major histocompatibility complex, class II, DR beta 5 [Source:HGNC Symbol;Acc:HGNC:4953]	2.17793	0.000298509
ENSG00000143226	ENSG00000229391	HLA-DRB6	major histocompatibility complex, class II, DR beta 6 (pseudogene) [Source:HGNC Symbol;Acc:HGNC:4954]	2.12099	0.000471812
ENSG00000068615	ENSG00000260828	HMGB3P32	high mobility group box 3 pseudogene 32 [Source:HGNC Symbol;Acc:HGNC:39335]	2.11275	0.000423259
ENSG00000151136	ENSG00000171476	HOPX	HOP homeobox [Source:HGNC Symbol;Acc:HGNC:24961]	2.11252	0.000269678
ENSG00000206172	ENSG00000005073	HOXA11	homeobox A11 [Source:HGNC Symbol;Acc:HGNC:5101]	2.10068	0.000332114
ENSG00000197859	ENSG00000240990	HOXA11-AS	HOXA11 antisense RNA [Source:HGNC Symbol;Acc:HGNC:24957]	2.70527	3.63268e-06
ENSG00000104043	ENSG00000173917	HOXB2	homeobox B2 [Source:HGNC Symbol;Acc:HGNC:5113]	2.00193	0.0012009
ENSG00000160145	ENSG00000260027	HOXB7	homeobox B7 [Source:HGNC Symbol;Acc:HGNC:5118]	2.03275	9.76848e-05
ENSG00000002726	ENSG00000166033	HTRA1	HtrA serine peptidase 1 [Source:HGNC Symbol;Acc:HGNC:9476]	2.54756	1.19641e-05
ENSG00000114541	ENSG00000170801	HTRA3	HtrA serine peptidase 3 [Source:HGNC Symbol;Acc:HGNC:30406]	2.91089	6.67499e-07
ENSG00000100985	ENSG00000167244	IGF2	insulin-like growth factor 2 [Source:HGNC Symbol;Acc:HGNC:5466]	2.27098	0.000116961
ENSG00000112186	ENSG00000143061	IGSF3	immunoglobulin superfamily, member 3 [Source:HGNC Symbol;Acc:HGNC:5950]	2.17561	3.70597e-05
ENSG00000137486	ENSG00000077238	IL4R	interleukin 4 receptor [Source:HGNC Symbol;Acc:HGNC:6015]	2.11583	1.56509e-07
ENSG00000132965	ENSG00000074706	IPCEF1	interaction protein for cytohesin exchange factors 1 [Source:HGNC Symbol;Acc:HGNC:21204]	2.71496	3.01088e-06
ENSG00000150687	ENSG00000124313	IQSEC2	IQ motif and Sec7 domain 2 [Source:HGNC Symbol;Acc:HGNC:29059]	2.0297	0.000193119
ENSG00000162458	ENSG00000117595	IRF6	interferon regulatory factor 6 [Source:HGNC Symbol;Acc:HGNC:6121]	2.01787	3.51455e-05
ENSG00000233802	ENSG00000144668	ITGA9	integrin, alpha 9 [Source:HGNC Symbol;Acc:HGNC:6145]	2.03586	0.000184653
ENSG00000065675	ENSG00000140678	ITGAX	integrin, alpha X (complement component 3 receptor 4 subunit) [Source:HGNC Symbol;Acc:HGNC:6152]	2.29695	6.65906e-05
ENSG00000149418	ENSG00000160145	KALRN	kalirin, RhoGEF kinase [Source:HGNC Symbol;Acc:HGNC:4814]	2.32946	9.3345e-09
ENSG00000158856	ENSG00000131398	KCNC3	potassium channel, voltage gated Shaw related subfamily C, member 3 [Source:HGNC Symbol;Acc:HGNC:6235]	2.03797	0.000398477
ENSG00000189348	ENSG00000196169	KIF19	kinesin family member 19 [Source:HGNC Symbol;Acc:HGNC:26735]	2.15483	4.50973e-06
ENSG00000170485	ENSG00000126259	KIRREL2	kin of IRRE like 2 (Drosophila) [Source:HGNC Symbol;Acc:HGNC:18816]	2.25998	3.9832e-05
ENSG00000173210	ENSG00000183762	KREMEN1	kringle containing transmembrane protein 1 [Source:HGNC Symbol;Acc:HGNC:17550]	2.11245	1.74452e-06
ENSG00000184500	ENSG00000167767	KRT80	keratin 80, type II [Source:HGNC Symbol;Acc:HGNC:27056]	2.55509	7.07653e-07
ENSG00000101605	ENSG00000205426	KRT81	keratin 81, type II [Source:HGNC Symbol;Acc:HGNC:6458]	2.28437	0.000119401
ENSG00000237247	ENSG00000168481	LGI3	leucine-rich repeat LGI family, member 3 [Source:HGNC Symbol;Acc:HGNC:18711]	2.06763	0.000715655
ENSG00000130202	ENSG00000064042	LIMCH1	LIM and calponin homology domains 1 [Source:HGNC Symbol;Acc:HGNC:29191]	2.28141	1.78023e-06
ENSG00000117519	ENSG00000224805	LINC00853	long intergenic non-protein coding RNA 853 [Source:HGNC Symbol;Acc:HGNC:43716]	2.03097	0.000952439
ENSG00000146267	ENSG00000171236	LRG1	leucine-rich alpha-2-glycoprotein 1 [Source:HGNC Symbol;Acc:HGNC:29480]	2.11789	0.000490853
ENSG00000174672	ENSG00000012223	LTF	lactotransferrin [Source:HGNC Symbol;Acc:HGNC:6720]	2.02329	0.00105703
ENSG00000198729	ENSG00000187123	LYPD6	LY6/PLAUR domain containing 6 [Source:HGNC Symbol;Acc:HGNC:28751]	2.2199	0.000163381
ENSG00000249156	ENSG00000013619	MAMLD1	mastermind-like domain containing 1 [Source:HGNC Symbol;Acc:HGNC:2568]	2.86305	4.72099e-12
ENSG00000151718	ENSG00000182315	MBD3L3	methyl-CpG binding domain protein 3-like 3 [Source:HGNC Symbol;Acc:HGNC:37205]	2.15132	0.000274494
ENSG00000179178	ENSG00000205718	MBD3L4	methyl-CpG binding domain protein 3-like 4 [Source:HGNC Symbol;Acc:HGNC:37206]	2.11225	0.000337515
ENSG00000185518	ENSG00000237247	MBD3L5	methyl-CpG binding domain protein 3-like 5 [Source:HGNC Symbol;Acc:HGNC:37204]	2.09155	0.00039531
ENSG00000169604	ENSG00000162591	MEGF6	multiple EGF-like-domains 6 [Source:HGNC Symbol;Acc:HGNC:3232]	2.23654	0.00017522
ENSG00000205426	ENSG00000105419	MEIS3	Meis homeobox 3 [Source:HGNC Symbol;Acc:HGNC:29537]	2.76826	7.47081e-07
ENSG00000214357	ENSG00000099812	MISP	mitotic spindle positioning [Source:HGNC Symbol;Acc:HGNC:27000]	2.42128	2.98163e-05
ENSG00000224805	ENSG00000142606	MMEL1	membrane metallo-endopeptidase-like 1 [Source:HGNC Symbol;Acc:HGNC:14668]	2.55093	8.27933e-06
ENSG00000204450	ENSG00000137745	MMP13	matrix metallopeptidase 13 [Source:HGNC Symbol;Acc:HGNC:7159]	3.02806	3.72104e-11
ENSG00000084636	ENSG00000100985	MMP9	matrix metallopeptidase 9 [Source:HGNC Symbol;Acc:HGNC:7176]	2.08539	0.000510179
ENSG00000054690	ENSG00000135097	MSI1	musashi RNA-binding protein 1 [Source:HGNC Symbol;Acc:HGNC:7330]	2.83169	1.30816e-06
ENSG00000205718	ENSG00000140795	MYLK3	myosin light chain kinase 3 [Source:HGNC Symbol;Acc:HGNC:29826]	2.03378	0.000138384
ENSG00000105048	ENSG00000137474	MYO7A	myosin VIIA [Source:HGNC Symbol;Acc:HGNC:7606]	2.20502	8.08656e-05
ENSG00000101336	ENSG00000101605	MYOM1	myomesin 1 [Source:HGNC Symbol;Acc:HGNC:7613]	2.19398	0.000126695
ENSG00000214313	ENSG00000214357	NEURL1B	neuralized E3 ubiquitin protein ligase 1B [Source:HGNC Symbol;Acc:HGNC:35422]	2.30483	2.58016e-07
ENSG00000159784	ENSG00000135540	NHSL1	NHS-like 1 [Source:HGNC Symbol;Acc:HGNC:21021]	2.08676	3.02957e-05
ENSG00000124143	ENSG00000140807	NKD1	naked cuticle homolog 1 (Drosophila) [Source:HGNC Symbol;Acc:HGNC:17045]	2.44244	4.03951e-09
ENSG00000135083	ENSG00000089250	NOS1	nitric oxide synthase 1 (neuronal) [Source:HGNC Symbol;Acc:HGNC:7872]	2.19704	0.000174049
ENSG00000060558	ENSG00000104967	NOVA2	neuro-oncological ventral antigen 2 [Source:HGNC Symbol;Acc:HGNC:7887]	2.09533	9.70519e-05
ENSG00000162738	ENSG00000170485	NPAS2	neuronal PAS domain protein 2 [Source:HGNC Symbol;Acc:HGNC:7895]	2.11989	1.69445e-05
ENSG00000171236	ENSG00000175745	NR2F1	nuclear receptor subfamily 2, group F, member 1 [Source:HGNC Symbol;Acc:HGNC:7975]	2.10414	0.000211168
ENSG00000140678	ENSG00000118257	NRP2	neuropilin 2 [Source:HGNC Symbol;Acc:HGNC:8005]	2.22604	2.4498e-05
ENSG00000196126	ENSG00000162745	OLFML2B	olfactomedin-like 2B [Source:HGNC Symbol;Acc:HGNC:24558]	2.04164	0.000881446
ENSG00000137474	ENSG00000090530	P3H2	prolyl 3-hydroxylase 2 [Source:HGNC Symbol;Acc:HGNC:19317]	2.01512	0.000402268
ENSG00000149131	ENSG00000138496	PARP9	poly (ADP-ribose) polymerase family, member 9 [Source:HGNC Symbol;Acc:HGNC:24118]	2.08474	1.44709e-07
ENSG00000173805	ENSG00000138964	PARVG	parvin, gamma [Source:HGNC Symbol;Acc:HGNC:14654]	2.37803	7.54257e-06
ENSG00000108370	ENSG00000196092	PAX5	paired box 5 [Source:HGNC Symbol;Acc:HGNC:8619]	2.13853	2.69399e-06
ENSG00000163814	ENSG00000160191	PDE9A	phosphodiesterase 9A [Source:HGNC Symbol;Acc:HGNC:8795]	2.49775	2.10617e-05
ENSG00000105928	ENSG00000100311	PDGFB	platelet-derived growth factor beta polypeptide [Source:HGNC Symbol;Acc:HGNC:8800]	2.31015	1.24163e-05
ENSG00000110881	ENSG00000119630	PGF	placental growth factor [Source:HGNC Symbol;Acc:HGNC:8893]	2.28633	3.52673e-05
ENSG00000160191	ENSG00000137841	PLCB2	phospholipase C, beta 2 [Source:HGNC Symbol;Acc:HGNC:9055]	2.06713	0.00042712
ENSG00000260027	ENSG00000126822	PLEKHG3	pleckstrin homology domain containing, family G (with RhoGef domain) member 3 [Source:HGNC Symbol;Acc:HGNC:20364]	3.00707	2.82056e-07
ENSG00000144010	ENSG00000054690	PLEKHH1	pleckstrin homology domain containing, family H (with MyTH4 domain) member 1 [Source:HGNC Symbol;Acc:HGNC:17733]	2.43452	6.77776e-11
ENSG00000136960	ENSG00000214456	PLIN5	perilipin 5 [Source:HGNC Symbol;Acc:HGNC:33196]	3.00452	1.66775e-07
ENSG00000175745	ENSG00000198729	PPP1R14C	protein phosphatase 1, regulatory (inhibitor) subunit 14C [Source:HGNC Symbol;Acc:HGNC:14952]	2.01484	0.00108958
ENSG00000171551	ENSG00000074211	PPP2R2C	protein phosphatase 2, regulatory subunit B, gamma [Source:HGNC Symbol;Acc:HGNC:9306]	2.07245	0.000553987
ENSG00000133101	ENSG00000116726	PRAMEF12	PRAME family member 12 [Source:HGNC Symbol;Acc:HGNC:22125]	2.67372	4.90161e-06
ENSG00000101017	ENSG00000232423	PRAMEF6	PRAME family member 6 [Source:HGNC Symbol;Acc:HGNC:30583]	2.46271	2.72517e-05
ENSG00000182492	ENSG00000162409	PRKAA2	protein kinase, AMP-activated, alpha 2 catalytic subunit [Source:HGNC Symbol;Acc:HGNC:9377]	2.0562	0.000235159
ENSG00000125730	ENSG00000027075	PRKCH	protein kinase C, eta [Source:HGNC Symbol;Acc:HGNC:9403]	2.19296	7.48155e-06
ENSG00000010282	ENSG00000065675	PRKCQ	protein kinase C, theta [Source:HGNC Symbol;Acc:HGNC:9410]	2.54915	1.96777e-08
ENSG00000175084	ENSG00000185532	PRKG1	protein kinase, cGMP-dependent, type I [Source:HGNC Symbol;Acc:HGNC:9414]	2.69335	1.74058e-11
ENSG00000107984	ENSG00000184500	PROS1	protein S (alpha) [Source:HGNC Symbol;Acc:HGNC:9456]	2.61209	6.77919e-11
ENSG00000165507	ENSG00000148426	PROSER2	proline and serine rich 2 [Source:HGNC Symbol;Acc:HGNC:23728]	2.13945	0.000409346
ENSG00000105971	ENSG00000135362	PRR5L	proline rich 5 like [Source:HGNC Symbol;Acc:HGNC:25878]	2.20938	0.000139593
ENSG00000143147	ENSG00000150687	PRSS23	protease, serine, 23 [Source:HGNC Symbol;Acc:HGNC:14370]	2.13694	1.02147e-05
ENSG00000137198	ENSG00000112655	PTK7	protein tyrosine kinase 7 (inactive) [Source:HGNC Symbol;Acc:HGNC:9618]	2.06254	3.03767e-05
ENSG00000196092	ENSG00000100362	PVALB	parvalbumin [Source:HGNC Symbol;Acc:HGNC:9704]	2.04084	5.62998e-05
ENSG00000167850	ENSG00000130202	PVRL2	poliovirus receptor-related 2 (herpesvirus entry mediator B) [Source:HGNC Symbol;Acc:HGNC:9707]	2.27038	2.32869e-08
ENSG00000187908	ENSG00000168461	RAB31	RAB31, member RAS oncogene family [Source:HGNC Symbol;Acc:HGNC:9771]	2.24561	4.41534e-07
ENSG00000011347	ENSG00000039560	RAI14	retinoic acid induced 14 [Source:HGNC Symbol;Acc:HGNC:14873]	2.36494	1.36324e-05
ENSG00000260139	ENSG00000068615	REEP1	receptor accessory protein 1 [Source:HGNC Symbol;Acc:HGNC:25786]	2.03438	9.23675e-13
ENSG00000140795	ENSG00000223638	RFPL4A	ret finger protein-like 4A [Source:HGNC Symbol;Acc:HGNC:16449]	2.2978	0.000104383
ENSG00000164400	ENSG00000090104	RGS1	regulator of G-protein signaling 1 [Source:HGNC Symbol;Acc:HGNC:9991]	2.16101	5.28306e-05
ENSG00000126822	ENSG00000108370	RGS9	regulator of G-protein signaling 9 [Source:HGNC Symbol;Acc:HGNC:10004]	2.57553	2.08534e-06
ENSG00000154096	ENSG00000123453	SARDH	sarcosine dehydrogenase [Source:HGNC Symbol;Acc:HGNC:10536]	2.47648	1.54287e-05
ENSG00000164684	ENSG00000001617	SEMA3F	sema domain, immunoglobulin domain (Ig), short basic domain, secreted, (semaphorin) 3F [Source:HGNC Symbol;Acc:HGNC:10728]	2.25622	5.8628e-05
ENSG00000163235	ENSG00000167680	SEMA6B	sema domain, transmembrane domain (TM), and cytoplasmic domain, (semaphorin) 6B [Source:HGNC Symbol;Acc:HGNC:10739]	3.12885	4.04268e-08
ENSG00000144476	ENSG00000197249	SERPINA1	serpin peptidase inhibitor, clade A (alpha-1 antiproteinase, antitrypsin), member 1 [Source:HGNC Symbol;Acc:HGNC:8941]	2.52634	1.50991e-05
ENSG00000186998	ENSG00000021355	SERPINB1	serpin peptidase inhibitor, clade B (ovalbumin), member 1 [Source:HGNC Symbol;Acc:HGNC:3311]	2.05838	1.11773e-06
ENSG00000142606	ENSG00000124570	SERPINB6	serpin peptidase inhibitor, clade B (ovalbumin), member 6 [Source:HGNC Symbol;Acc:HGNC:8950]	3.13941	2.22677e-08
ENSG00000148426	ENSG00000149131	SERPING1	serpin peptidase inhibitor, clade G (C1 inhibitor), member 1 [Source:HGNC Symbol;Acc:HGNC:1228]	2.84077	1.19805e-06
ENSG00000160862	ENSG00000174938	SEZ6L2	seizure related 6 homolog (mouse)-like 2 [Source:HGNC Symbol;Acc:HGNC:30844]	2.04584	0.000219061
ENSG00000144015	ENSG00000107819	SFXN3	sideroflexin 3 [Source:HGNC Symbol;Acc:HGNC:16087]	2.07233	4.38705e-09
ENSG00000204252	ENSG00000198574	SH2D1B	SH2 domain containing 1B [Source:HGNC Symbol;Acc:HGNC:30416]	2.97973	1.20142e-07
ENSG00000240990	ENSG00000174705	SH3PXD2B	SH3 and PX domains 2B [Source:HGNC Symbol;Acc:HGNC:29242]	2.03542	4.07336e-05
ENSG00000198053	ENSG00000198053	SIRPA	signal-regulatory protein alpha [Source:HGNC Symbol;Acc:HGNC:9662]	2.58427	1.61383e-07
ENSG00000168243	ENSG00000157765	SLC34A2	solute carrier family 34 (type II sodium/phosphate cotransporter), member 2 [Source:HGNC Symbol;Acc:HGNC:11020]	2.62775	6.96018e-06
ENSG00000112655	ENSG00000188338	SLC38A3	solute carrier family 38, member 3 [Source:HGNC Symbol;Acc:HGNC:18044]	2.16085	0.000186932
ENSG00000134531	ENSG00000143036	SLC44A3	solute carrier family 44, member 3 [Source:HGNC Symbol;Acc:HGNC:28689]	2.08891	0.000338286
ENSG00000196169	ENSG00000100170	SLC5A1	solute carrier family 5 (sodium/glucose cotransporter), member 1 [Source:HGNC Symbol;Acc:HGNC:11036]	2.62586	6.42105e-06
ENSG00000128872	ENSG00000137642	SORL1	sortilin-related receptor, L(DLR class) A repeats containing [Source:HGNC Symbol;Acc:HGNC:11185]	2.63005	1.60403e-07
ENSG00000235643	ENSG00000167941	SOST	sclerostin [Source:HGNC Symbol;Acc:HGNC:13771]	6.2671	1.56532e-18
ENSG00000069812	ENSG00000072195	SPEG	SPEG complex locus [Source:HGNC Symbol;Acc:HGNC:16901]	2.15947	1.01624e-05
ENSG00000229391	ENSG00000128040	SPINK2	serine peptidase inhibitor, Kazal type 2 (acrosin-trypsin inhibitor) [Source:HGNC Symbol;Acc:HGNC:11245]	2.39621	1.99933e-06
ENSG00000123453	ENSG00000196805	SPRR2B	small proline-rich protein 2B [Source:HGNC Symbol;Acc:HGNC:11262]	2.17791	0.000278405
ENSG00000229978	ENSG00000070182	SPTB	spectrin, beta, erythrocytic [Source:HGNC Symbol;Acc:HGNC:11274]	2.30535	2.43994e-08
ENSG00000173546	ENSG00000149418	ST14	suppression of tumorigenicity 14 (colon carcinoma) [Source:HGNC Symbol;Acc:HGNC:11344]	2.1513	8.49187e-05
ENSG00000159714	ENSG00000070526	ST6GALNAC1	ST6 (alpha-N-acetyl-neuraminyl-2,3-beta-galactosyl-1,3)-N-acetylgalactosaminide alpha-2,6-sialyltransferase 1 [Source:HGNC Symbol;Acc:HGNC:23614]	2.12561	0.000447481
ENSG00000171903	ENSG00000185518	SV2B	synaptic vesicle glycoprotein 2B [Source:HGNC Symbol;Acc:HGNC:16874]	2.02061	1.45431e-05
ENSG00000171476	ENSG00000011347	SYT7	synaptotagmin VII [Source:HGNC Symbol;Acc:HGNC:11514]	2.83294	4.87449e-08
ENSG00000129277	ENSG00000121068	TBX2	T-box 2 [Source:HGNC Symbol;Acc:HGNC:11597]	2.11714	0.000495293
ENSG00000157765	ENSG00000163235	TGFA	transforming growth factor, alpha [Source:HGNC Symbol;Acc:HGNC:11765]	2.10413	7.48613e-07
ENSG00000132185	ENSG00000137801	THBS1	thrombospondin 1 [Source:HGNC Symbol;Acc:HGNC:11785]	2.39813	2.55561e-08
ENSG00000204455	ENSG00000154096	THY1	Thy-1 cell surface antigen [Source:HGNC Symbol;Acc:HGNC:11801]	2.11091	1.8837e-05
ENSG00000198502	ENSG00000066056	TIE1	tyrosine kinase with immunoglobulin-like and EGF-like domains 1 [Source:HGNC Symbol;Acc:HGNC:11809]	2.0471	0.000341273
ENSG00000167244	ENSG00000105289	TJP3	tight junction protein 3 [Source:HGNC Symbol;Acc:HGNC:11829]	2.05385	3.14226e-05
ENSG00000168481	ENSG00000179178	TMEM125	transmembrane protein 125 [Source:HGNC Symbol;Acc:HGNC:28275]	2.0237	0.00104079
ENSG00000147378	ENSG00000181291	TMEM132E	transmembrane protein 132E [Source:HGNC Symbol;Acc:HGNC:26991]	2.10681	0.000477969
ENSG00000066629	ENSG00000152128	TMEM163	transmembrane protein 163 [Source:HGNC Symbol;Acc:HGNC:25380]	2.18348	8.14985e-06
ENSG00000099812	ENSG00000136842	TMOD1	tropomodulin 1 [Source:HGNC Symbol;Acc:HGNC:11871]	2.0019	7.69124e-05
ENSG00000143061	ENSG00000128872	TMOD2	tropomodulin 2 (neuronal) [Source:HGNC Symbol;Acc:HGNC:11872]	2.28573	3.09678e-05
ENSG00000269118	ENSG00000185215	TNFAIP2	tumor necrosis factor, alpha-induced protein 2 [Source:HGNC Symbol;Acc:HGNC:11895]	2.46224	7.9968e-06
ENSG00000130829	ENSG00000105048	TNNT1	troponin T type 1 (skeletal, slow) [Source:HGNC Symbol;Acc:HGNC:11948]	2.0898	1.2086e-05
ENSG00000126259	ENSG00000079308	TNS1	tensin 1 [Source:HGNC Symbol;Acc:HGNC:11973]	2.47389	5.98008e-06
ENSG00000131094	ENSG00000144015	TRIM43	tripartite motif containing 43 [Source:HGNC Symbol;Acc:HGNC:19015]	2.44363	3.13701e-05
ENSG00000039560	ENSG00000144010	TRIM43B	tripartite motif containing 43B [Source:HGNC Symbol;Acc:HGNC:37146]	2.39254	5.01686e-05
ENSG00000077782	ENSG00000150244	TRIM48	tripartite motif containing 48 [Source:HGNC Symbol;Acc:HGNC:19021]	2.34523	7.4359e-05
ENSG00000198574	ENSG00000168930	TRIM49	tripartite motif containing 49 [Source:HGNC Symbol;Acc:HGNC:13431]	2.75445	8.73205e-07
ENSG00000232423	ENSG00000182053	TRIM49B	tripartite motif containing 49B [Source:HGNC Symbol;Acc:HGNC:42955]	2.20238	0.000230467
ENSG00000189253	ENSG00000204449	TRIM49C	tripartite motif containing 49C [Source:HGNC Symbol;Acc:HGNC:38877]	3.33738	7.58316e-10
ENSG00000185532	ENSG00000223417	TRIM49D1	tripartite motif containing 49D1 [Source:HGNC Symbol;Acc:HGNC:43973]	2.18668	0.000232095
ENSG00000249357	ENSG00000233802	TRIM49D2	tripartite motif containing 49D2 [Source:HGNC Symbol;Acc:HGNC:37217]	2.18248	0.000245161
ENSG00000005073	ENSG00000124900	TRIM51	tripartite motif-containing 51 [Source:HGNC Symbol;Acc:HGNC:19023]	2.31277	8.1698e-05
ENSG00000124900	ENSG00000204455	TRIM51BP	tripartite motif-containing 51B, pseudogene [Source:HGNC Symbol;Acc:HGNC:37145]	3.25058	1.24144e-08
ENSG00000135744	ENSG00000237706	TRIM51EP	tripartite motif-containing 51E, pseudogene [Source:HGNC Symbol;Acc:HGNC:43970]	3.02957	1.55021e-07
ENSG00000163286	ENSG00000225581	TRIM53AP	tripartite motif containing 53A, pseudogene [Source:HGNC Symbol;Acc:HGNC:19025]	2.12975	0.000444065
ENSG00000070182	ENSG00000166013	TRIM53BP	tripartite motif containing 53B, pseudogene [Source:HGNC Symbol;Acc:HGNC:37144]	2.03416	0.000971079
ENSG00000162545	ENSG00000204450	TRIM64	tripartite motif containing 64 [Source:HGNC Symbol;Acc:HGNC:14663]	3.14471	9.1239e-08
ENSG00000187123	ENSG00000189253	TRIM64B	tripartite motif containing 64B [Source:HGNC Symbol;Acc:HGNC:37147]	3.02322	2.73261e-07
ENSG00000260828	ENSG00000070985	TRPM5	transient receptor potential cation channel, subfamily M, member 5 [Source:HGNC Symbol;Acc:HGNC:14323]	2.8425	1.11768e-06
ENSG00000106665	ENSG00000111962	UST	uronyl-2-sulfotransferase [Source:HGNC Symbol;Acc:HGNC:17223]	2.33421	2.1494e-07
ENSG00000162344	ENSG00000162738	VANGL2	VANGL planar cell polarity protein 2 [Source:HGNC Symbol;Acc:HGNC:15511]	2.38475	2.44892e-06
ENSG00000172478	ENSG00000151718	WWC2	WW and C2 domain containing 2 [Source:HGNC Symbol;Acc:HGNC:24148]	2.04239	9.87003e-06
ENSG00000107819	ENSG00000159714	ZDHHC1	zinc finger, DHHC-type containing 1 [Source:HGNC Symbol;Acc:HGNC:17916]	2.01949	0.000416264
ENSG00000144677	ENSG00000169554	ZEB2	zinc finger E-box binding homeobox 2 [Source:HGNC Symbol;Acc:HGNC:14881]	2.00051	9.1294e-08
ENSG00000168461	ENSG00000161642	ZNF385A	zinc finger protein 385A [Source:HGNC Symbol;Acc:HGNC:17521]	2.00791	1.12516e-12
ENSG00000115414	ENSG00000164684	ZNF704	zinc finger protein 704 [Source:HGNC Symbol;Acc:HGNC:32291]	2.23367	7.44933e-08
