# Supplementary material for: PRC2 targeting is a therapeutic strategy for EZ score defined high-risk multiple myeloma patients and overcome resistance to IMiDs
Source: Clin Epigenetics. 2018 Oct 3;10:121. doi: 10.1186/s13148-018-0554-4 (PMC6171329; doi:10.1186/s13148-018-0554-4)
Supplement: Supplementary file 4 — Table S3. GSEA signature enrichment of the 264 EPZ-6438 target genes (XLSX 18 kb) [file 13148_2018_554_MOESM4_ESM.xlsx]

## Sheet: GSEA_signatures
Table S3: GSEA signature enrichment of the 264 EPZ-6438 target genes
Gene Set Name	# Genes in Gene Set (K)	Description	# Genes in Overlap (k)	k/K	p-value	FDR q-value
BENPORATH_SUZ12_TARGETS	1038	Set 'Suz12 targets': genes identified by ChIP on chip as targets of the Polycomb protein SUZ12 [GeneID=23512] in human embryonic stem cells.	36	0.0347	8.5E-20	1.01E-16
BENPORATH_ES_WITH_H3K27ME3	1118	Set 'H3K27 bound': genes posessing the trimethylated H3K27 (H3K27me3) mark in their promoters in human embryonic stem cells, as identified by ChIP on chip.	36	0.0322	9.18E-19	8.7E-16
PICCALUGA_ANGIOIMMUNOBLASTIC_LYMPHOMA_UP	205	Up-regulated genes in angioimmunoblastic lymphoma (AILT) compared to normal T lymphocytes.	19	0.0927	1.27E-18	1e-15
MOREAUX_MULTIPLE_MYELOMA_BY_TACI_UP	412	Up-regulated genes distinguishing in multiple myeloma (MM) samples with higher expression of TACI [GeneID=23495].	20	0.0485	4.17E-14	1.52E-11
TARTE_PLASMA_CELL_VS_PLASMABLAST_UP	398	Genes up-regulated in mature plasma cells compared with plasmablastic B lymphocytes.	19	0.0477	2.48E-13	8.38E-11
HELLER_HDAC_TARGETS_SILENCED_BY_METHYLATION_UP	461	Genes up-regulated in multiple myeloma (MM) cell lines treated with both decitabine [PubChem=451668] TSA [PubChem=5562].	20	0.0434	3.34E-13	9.32E-11
HELLER_SILENCED_BY_METHYLATION_UP	282	Genes up-regulated in at least one of three multiple myeloma (MM) cell lines treated with the DNA hypomethylating agent decitabine (5-aza-2'-deoxycytidine) [PubChem=451668].	16	0.0567	1.5E-12	3.38E-10
BENPORATH_EED_TARGETS	1062	Set 'Eed targets': genes identified by ChIP on chip as targets of the Polycomb protein EED [GeneID=8726] in human embryonic stem cells.	27	0.0254	6.76E-12	1.23E-9
PEREZ_TP53_TARGETS	1174	Genes up-regulated in the HMEC cells (primary mammary epithelium) upon expression of TP53 [GeneID=7157] off adenoviral vector.	26	0.0221	3.32E-10	3.74E-8
CHICAS_RB1_TARGETS_CONFLUENT	567	Genes up-regulated in confluent IMR90 cells (fibroblast) after knockdown of RB1 [GeneID=5925] by RNAi.	18	0.0317	8.26E-10	8.16E-8
BENPORATH_PRC2_TARGETS	652	Set 'PRC2 targets': Polycomb Repression Complex 2 (PRC) targets; identified by ChIP on chip on human embryonic stem cells as genes that: posess the trimethylated H3K27 mark in their promoters and are bound by SUZ12 [GeneID=23512] and EED [GeneID=8726] Polycomb proteins.	18	0.0276	7.27E-9	6.15E-7
NUYTTEN_EZH2_TARGETS_UP	1037	Genes up-regulated in PC3 cells (prostate cancer) after knockdown of EZH2 [GeneID=2146] by RNAi.	22	0.0212	1.77E-8	1.31E-6
Gene/Gene Set Overlap Matrix
Entrez Gene Id	Gene Symbol	Gene Description	BENPORATH_SUZ12_TARGETS	BENPORATH_ES_WITH_H3K27ME3	PICCALUGA_ANGIOIMMUNOBLASTIC_LYMPHOMA_UP	MOREAUX_MULTIPLE_MYELOMA_BY_TACI_UP	TARTE_PLASMA_CELL_VS_PLASMABLAST_UP	HELLER_HDAC_TARGETS_SILENCED_BY_METHYLATION_UP	HELLER_SILENCED_BY_METHYLATION_UP	BENPORATH_EED_TARGETS	PEREZ_TP53_TARGETS	CHICAS_RB1_TARGETS_CONFLUENT	BENPORATH_PRC2_TARGETS	NUYTTEN_EZH2_TARGETS_UP
81615	TMEM163	transmembrane protein 163	BENPORATH_SUZ12_TARGETS	BENPORATH_ES_WITH_H3K27ME3	PICCALUGA_ANGIOIMMUNOBLASTIC_LYMPHOMA_UP
3212	HOXB2	homeobox B2	BENPORATH_SUZ12_TARGETS	BENPORATH_ES_WITH_H3K27ME3			TARTE_PLASMA_CELL_VS_PLASMABLAST_UP			BENPORATH_EED_TARGETS			BENPORATH_PRC2_TARGETS
6710	SPTB	spectrin, beta, erythrocytic	BENPORATH_SUZ12_TARGETS	BENPORATH_ES_WITH_H3K27ME3			TARTE_PLASMA_CELL_VS_PLASMABLAST_UP
8913	CACNA1G	calcium channel, voltage-dependent, T type, alpha 1G subunit	BENPORATH_SUZ12_TARGETS	BENPORATH_ES_WITH_H3K27ME3				HELLER_HDAC_TARGETS_SILENCED_BY_METHYLATION_UP		BENPORATH_EED_TARGETS			BENPORATH_PRC2_TARGETS
3039	HBA1	hemoglobin, alpha 1	BENPORATH_SUZ12_TARGETS	BENPORATH_ES_WITH_H3K27ME3				HELLER_HDAC_TARGETS_SILENCED_BY_METHYLATION_UP		BENPORATH_EED_TARGETS			BENPORATH_PRC2_TARGETS
8900	CCNA1	cyclin A1	BENPORATH_SUZ12_TARGETS	BENPORATH_ES_WITH_H3K27ME3				HELLER_HDAC_TARGETS_SILENCED_BY_METHYLATION_UP			PEREZ_TP53_TARGETS
25903	OLFML2B	olfactomedin-like 2B	BENPORATH_SUZ12_TARGETS	BENPORATH_ES_WITH_H3K27ME3					HELLER_SILENCED_BY_METHYLATION_UP	BENPORATH_EED_TARGETS			BENPORATH_PRC2_TARGETS
2049	EPHB3	EPH receptor B3	BENPORATH_SUZ12_TARGETS	BENPORATH_ES_WITH_H3K27ME3						BENPORATH_EED_TARGETS	PEREZ_TP53_TARGETS		BENPORATH_PRC2_TARGETS
83715	ESPN	espin	BENPORATH_SUZ12_TARGETS	BENPORATH_ES_WITH_H3K27ME3						BENPORATH_EED_TARGETS	PEREZ_TP53_TARGETS		BENPORATH_PRC2_TARGETS
54626	HES2	hairy and enhancer of split 2 (Drosophila)	BENPORATH_SUZ12_TARGETS	BENPORATH_ES_WITH_H3K27ME3						BENPORATH_EED_TARGETS	PEREZ_TP53_TARGETS		BENPORATH_PRC2_TARGETS
55450	CAMK2N1	calcium/calmodulin-dependent protein kinase II inhibitor 1	BENPORATH_SUZ12_TARGETS	BENPORATH_ES_WITH_H3K27ME3						BENPORATH_EED_TARGETS		CHICAS_RB1_TARGETS_CONFLUENT	BENPORATH_PRC2_TARGETS
6909	TBX2	T-box 2	BENPORATH_SUZ12_TARGETS	BENPORATH_ES_WITH_H3K27ME3						BENPORATH_EED_TARGETS			BENPORATH_PRC2_TARGETS
5592	PRKG1	protein kinase, cGMP-dependent, type I	BENPORATH_SUZ12_TARGETS	BENPORATH_ES_WITH_H3K27ME3						BENPORATH_EED_TARGETS			BENPORATH_PRC2_TARGETS
9839	ZEB2	zinc finger E-box binding homeobox 2	BENPORATH_SUZ12_TARGETS	BENPORATH_ES_WITH_H3K27ME3						BENPORATH_EED_TARGETS			BENPORATH_PRC2_TARGETS
22943	DKK1	dickkopf homolog 1 (Xenopus laevis)	BENPORATH_SUZ12_TARGETS	BENPORATH_ES_WITH_H3K27ME3						BENPORATH_EED_TARGETS			BENPORATH_PRC2_TARGETS
9899	SV2B	synaptic vesicle glycoprotein 2B	BENPORATH_SUZ12_TARGETS	BENPORATH_ES_WITH_H3K27ME3						BENPORATH_EED_TARGETS			BENPORATH_PRC2_TARGETS
64084	CLSTN2	calsyntenin 2	BENPORATH_SUZ12_TARGETS	BENPORATH_ES_WITH_H3K27ME3						BENPORATH_EED_TARGETS			BENPORATH_PRC2_TARGETS
9427	ECEL1	endothelin converting enzyme-like 1	BENPORATH_SUZ12_TARGETS	BENPORATH_ES_WITH_H3K27ME3						BENPORATH_EED_TARGETS			BENPORATH_PRC2_TARGETS
3217	HOXB7	homeobox B7	BENPORATH_SUZ12_TARGETS	BENPORATH_ES_WITH_H3K27ME3						BENPORATH_EED_TARGETS			BENPORATH_PRC2_TARGETS
124842	TMEM132E	transmembrane protein 132E	BENPORATH_SUZ12_TARGETS	BENPORATH_ES_WITH_H3K27ME3						BENPORATH_EED_TARGETS			BENPORATH_PRC2_TARGETS
29767	TMOD2	tropomodulin 2 (neuronal)	BENPORATH_SUZ12_TARGETS	BENPORATH_ES_WITH_H3K27ME3						BENPORATH_EED_TARGETS			BENPORATH_PRC2_TARGETS
92737	DNER	delta/notch-like EGF repeat containing	BENPORATH_SUZ12_TARGETS	BENPORATH_ES_WITH_H3K27ME3										NUYTTEN_EZH2_TARGETS_UP
203190	LGI3	leucine-rich repeat LGI family, member 3	BENPORATH_SUZ12_TARGETS	BENPORATH_ES_WITH_H3K27ME3
5583	PRKCH	protein kinase C, eta	BENPORATH_SUZ12_TARGETS	BENPORATH_ES_WITH_H3K27ME3
5079	PAX5	paired box 5	BENPORATH_SUZ12_TARGETS	BENPORATH_ES_WITH_H3K27ME3
4862	NPAS2	neuronal PAS domain protein 2	BENPORATH_SUZ12_TARGETS	BENPORATH_ES_WITH_H3K27ME3
22844	FRMPD1	FERM and PDZ domain containing 1	BENPORATH_SUZ12_TARGETS	BENPORATH_ES_WITH_H3K27ME3
1545	CYP1B1	cytochrome P450, family 1, subfamily B, polypeptide 1	BENPORATH_SUZ12_TARGETS		PICCALUGA_ANGIOIMMUNOBLASTIC_LYMPHOMA_UP			HELLER_HDAC_TARGETS_SILENCED_BY_METHYLATION_UP	HELLER_SILENCED_BY_METHYLATION_UP	BENPORATH_EED_TARGETS
858	CAV2	caveolin 2	BENPORATH_SUZ12_TARGETS		PICCALUGA_ANGIOIMMUNOBLASTIC_LYMPHOMA_UP							CHICAS_RB1_TARGETS_CONFLUENT
4842	NOS1	nitric oxide synthase 1 (neuronal)	BENPORATH_SUZ12_TARGETS			MOREAUX_MULTIPLE_MYELOMA_BY_TACI_UP
5654	HTRA1	HtrA serine peptidase 1	BENPORATH_SUZ12_TARGETS							BENPORATH_EED_TARGETS
3481	IGF2	insulin-like growth factor 2 (somatomedin A)	BENPORATH_SUZ12_TARGETS							BENPORATH_EED_TARGETS
84525	HOPX	HOP homeobox	BENPORATH_SUZ12_TARGETS							BENPORATH_EED_TARGETS
9001	HAP1	huntingtin-associated protein 1	BENPORATH_SUZ12_TARGETS							BENPORATH_EED_TARGETS
11031	RAB31	RAB31, member RAS oncogene family	BENPORATH_SUZ12_TARGETS
85407	NKD1	naked cuticle homolog 1 (Drosophila)	BENPORATH_SUZ12_TARGETS
10882	C1QL1	complement component 1, q subcomponent-like 1		BENPORATH_ES_WITH_H3K27ME3		MOREAUX_MULTIPLE_MYELOMA_BY_TACI_UP
7039	TGFA	transforming growth factor, alpha		BENPORATH_ES_WITH_H3K27ME3						BENPORATH_EED_TARGETS
81706	PPP1R14C	protein phosphatase 1, regulatory (inhibitor) subunit 14C		BENPORATH_ES_WITH_H3K27ME3						BENPORATH_EED_TARGETS
65055	REEP1	receptor accessory protein 1		BENPORATH_ES_WITH_H3K27ME3							PEREZ_TP53_TARGETS
94031	HTRA3	HtrA serine peptidase 3		BENPORATH_ES_WITH_H3K27ME3
9066	SYT7	synaptotagmin VII		BENPORATH_ES_WITH_H3K27ME3
2775	GNAO1	guanine nucleotide binding protein (G protein), alpha activating activity polypeptide O		BENPORATH_ES_WITH_H3K27ME3
8787	RGS9	regulator of G-protein signaling 9		BENPORATH_ES_WITH_H3K27ME3
4858	NOVA2	neuro-oncological ventral antigen 2		BENPORATH_ES_WITH_H3K27ME3
4318	MMP9	matrix metallopeptidase 9 (gelatinase B, 92kDa gelatinase, 92kDa type IV collagenase)			PICCALUGA_ANGIOIMMUNOBLASTIC_LYMPHOMA_UP		TARTE_PLASMA_CELL_VS_PLASMABLAST_UP		HELLER_SILENCED_BY_METHYLATION_UP
710	SERPING1	serpin peptidase inhibitor, clade G (C1 inhibitor), member 1			PICCALUGA_ANGIOIMMUNOBLASTIC_LYMPHOMA_UP		TARTE_PLASMA_CELL_VS_PLASMABLAST_UP					CHICAS_RB1_TARGETS_CONFLUENT
5168	ENPP2	ectonucleotide pyrophosphatase/phosphodiesterase 2			PICCALUGA_ANGIOIMMUNOBLASTIC_LYMPHOMA_UP			HELLER_HDAC_TARGETS_SILENCED_BY_METHYLATION_UP	HELLER_SILENCED_BY_METHYLATION_UP
2335	FN1	fibronectin 1			PICCALUGA_ANGIOIMMUNOBLASTIC_LYMPHOMA_UP			HELLER_HDAC_TARGETS_SILENCED_BY_METHYLATION_UP				CHICAS_RB1_TARGETS_CONFLUENT		NUYTTEN_EZH2_TARGETS_UP
5228	PGF	placental growth factor			PICCALUGA_ANGIOIMMUNOBLASTIC_LYMPHOMA_UP			HELLER_HDAC_TARGETS_SILENCED_BY_METHYLATION_UP
718	C3	complement component 3			PICCALUGA_ANGIOIMMUNOBLASTIC_LYMPHOMA_UP			HELLER_HDAC_TARGETS_SILENCED_BY_METHYLATION_UP
3627	CXCL10	chemokine (C-X-C motif) ligand 10			PICCALUGA_ANGIOIMMUNOBLASTIC_LYMPHOMA_UP				HELLER_SILENCED_BY_METHYLATION_UP					NUYTTEN_EZH2_TARGETS_UP
1291	COL6A1	collagen, type VI, alpha 1			PICCALUGA_ANGIOIMMUNOBLASTIC_LYMPHOMA_UP						PEREZ_TP53_TARGETS	CHICAS_RB1_TARGETS_CONFLUENT		NUYTTEN_EZH2_TARGETS_UP
3680	ITGA9	integrin, alpha 9			PICCALUGA_ANGIOIMMUNOBLASTIC_LYMPHOMA_UP						PEREZ_TP53_TARGETS
7145	TNS1	tensin 1			PICCALUGA_ANGIOIMMUNOBLASTIC_LYMPHOMA_UP						PEREZ_TP53_TARGETS
11067	C10orf10	chromosome 10 open reading frame 10			PICCALUGA_ANGIOIMMUNOBLASTIC_LYMPHOMA_UP							CHICAS_RB1_TARGETS_CONFLUENT		NUYTTEN_EZH2_TARGETS_UP
7070	THY1	Thy-1 cell surface antigen			PICCALUGA_ANGIOIMMUNOBLASTIC_LYMPHOMA_UP							CHICAS_RB1_TARGETS_CONFLUENT
151887	CCDC80	coiled-coil domain containing 80			PICCALUGA_ANGIOIMMUNOBLASTIC_LYMPHOMA_UP							CHICAS_RB1_TARGETS_CONFLUENT
10979	FERMT2	fermitin family member 2			PICCALUGA_ANGIOIMMUNOBLASTIC_LYMPHOMA_UP									NUYTTEN_EZH2_TARGETS_UP
26064	RAI14	retinoic acid induced 14			PICCALUGA_ANGIOIMMUNOBLASTIC_LYMPHOMA_UP
84168	ANTXR1	anthrax toxin receptor 1			PICCALUGA_ANGIOIMMUNOBLASTIC_LYMPHOMA_UP
2786	GNG4	guanine nucleotide binding protein (G protein), gamma 4				MOREAUX_MULTIPLE_MYELOMA_BY_TACI_UP	TARTE_PLASMA_CELL_VS_PLASMABLAST_UP
27237	ARHGEF16	Rho guanine nucleotide exchange factor (GEF) 16				MOREAUX_MULTIPLE_MYELOMA_BY_TACI_UP	TARTE_PLASMA_CELL_VS_PLASMABLAST_UP
251	ALPPL2	alkaline phosphatase, placental-like 2				MOREAUX_MULTIPLE_MYELOMA_BY_TACI_UP		HELLER_HDAC_TARGETS_SILENCED_BY_METHYLATION_UP
408	ARRB1	arrestin, beta 1				MOREAUX_MULTIPLE_MYELOMA_BY_TACI_UP			HELLER_SILENCED_BY_METHYLATION_UP		PEREZ_TP53_TARGETS	CHICAS_RB1_TARGETS_CONFLUENT
1956	EGFR	epidermal growth factor receptor				MOREAUX_MULTIPLE_MYELOMA_BY_TACI_UP				BENPORATH_EED_TARGETS
79152	FA2H	fatty acid 2-hydroxylase				MOREAUX_MULTIPLE_MYELOMA_BY_TACI_UP					PEREZ_TP53_TARGETS
10046	MAMLD1	mastermind-like domain containing 1				MOREAUX_MULTIPLE_MYELOMA_BY_TACI_UP						CHICAS_RB1_TARGETS_CONFLUENT
6405	SEMA3F	sema domain, immunoglobulin domain (Ig), short basic domain, secreted, (semaphorin) 3F				MOREAUX_MULTIPLE_MYELOMA_BY_TACI_UP
5155	PDGFB	platelet-derived growth factor beta polypeptide				MOREAUX_MULTIPLE_MYELOMA_BY_TACI_UP
2769	GNA15	guanine nucleotide binding protein (G protein), alpha 15 (Gq class)				MOREAUX_MULTIPLE_MYELOMA_BY_TACI_UP
5819	PVRL2	poliovirus receptor-related 2 (herpesvirus entry mediator B)				MOREAUX_MULTIPLE_MYELOMA_BY_TACI_UP
8828	NRP2	neuropilin 2				MOREAUX_MULTIPLE_MYELOMA_BY_TACI_UP
3002	GZMB	granzyme B (granzyme 2, cytotoxic T-lymphocyte-associated serine esterase 1)				MOREAUX_MULTIPLE_MYELOMA_BY_TACI_UP
26470	SEZ6L2	seizure related 6 homolog (mouse)-like 2				MOREAUX_MULTIPLE_MYELOMA_BY_TACI_UP
563	AZGP1	alpha-2-glycoprotein 1, zinc-binding				MOREAUX_MULTIPLE_MYELOMA_BY_TACI_UP
2051	EPHB6	EPH receptor B6				MOREAUX_MULTIPLE_MYELOMA_BY_TACI_UP
1852	DUSP9	dual specificity phosphatase 9				MOREAUX_MULTIPLE_MYELOMA_BY_TACI_UP
79097	TRIM48	tripartite motif containing 48				MOREAUX_MULTIPLE_MYELOMA_BY_TACI_UP
2766	GMPR	guanosine monophosphate reductase					TARTE_PLASMA_CELL_VS_PLASMABLAST_UP	HELLER_HDAC_TARGETS_SILENCED_BY_METHYLATION_UP						NUYTTEN_EZH2_TARGETS_UP
140885	SIRPA	signal-regulatory protein alpha					TARTE_PLASMA_CELL_VS_PLASMABLAST_UP		HELLER_SILENCED_BY_METHYLATION_UP
7127	TNFAIP2	tumor necrosis factor, alpha-induced protein 2					TARTE_PLASMA_CELL_VS_PLASMABLAST_UP		HELLER_SILENCED_BY_METHYLATION_UP
1236	CCR7	chemokine (C-C motif) receptor 7					TARTE_PLASMA_CELL_VS_PLASMABLAST_UP		HELLER_SILENCED_BY_METHYLATION_UP
5265	SERPINA1	serpin peptidase inhibitor, clade A (alpha-1 antiproteinase, antitrypsin), member 1					TARTE_PLASMA_CELL_VS_PLASMABLAST_UP
5269	SERPINB6	serpin peptidase inhibitor, clade B (ovalbumin), member 6					TARTE_PLASMA_CELL_VS_PLASMABLAST_UP
3566	IL4R	interleukin 4 receptor					TARTE_PLASMA_CELL_VS_PLASMABLAST_UP
6653	SORL1	sortilin-related receptor, L(DLR class) A repeats containing					TARTE_PLASMA_CELL_VS_PLASMABLAST_UP
241	ALOX5AP	arachidonate 5-lipoxygenase-activating protein					TARTE_PLASMA_CELL_VS_PLASMABLAST_UP
2324	FLT4	fms-related tyrosine kinase 4					TARTE_PLASMA_CELL_VS_PLASMABLAST_UP
5330	PLCB2	phospholipase C, beta 2					TARTE_PLASMA_CELL_VS_PLASMABLAST_UP
958	CD40	CD40 molecule, TNF receptor superfamily member 5					TARTE_PLASMA_CELL_VS_PLASMABLAST_UP
3687	ITGAX	integrin, alpha X (complement component 3 receptor 4 subunit)					TARTE_PLASMA_CELL_VS_PLASMABLAST_UP
3123	HLA-DRB1	major histocompatibility complex, class II, DR beta 1						HELLER_HDAC_TARGETS_SILENCED_BY_METHYLATION_UP	HELLER_SILENCED_BY_METHYLATION_UP
7461	CLIP2	CAP-GLY domain containing linker protein 2						HELLER_HDAC_TARGETS_SILENCED_BY_METHYLATION_UP	HELLER_SILENCED_BY_METHYLATION_UP
113146	AHNAK2	AHNAK nucleoprotein 2						HELLER_HDAC_TARGETS_SILENCED_BY_METHYLATION_UP			PEREZ_TP53_TARGETS			NUYTTEN_EZH2_TARGETS_UP
1292	COL6A2	collagen, type VI, alpha 2						HELLER_HDAC_TARGETS_SILENCED_BY_METHYLATION_UP				CHICAS_RB1_TARGETS_CONFLUENT
374	AREG	amphiregulin						HELLER_HDAC_TARGETS_SILENCED_BY_METHYLATION_UP
5129	CDK18	cyclin-dependent kinase 18						HELLER_HDAC_TARGETS_SILENCED_BY_METHYLATION_UP
81855	SFXN3	sideroflexin 3						HELLER_HDAC_TARGETS_SILENCED_BY_METHYLATION_UP
6691	SPINK2	serine peptidase inhibitor, Kazal type 2 (acrosin-trypsin inhibitor)						HELLER_HDAC_TARGETS_SILENCED_BY_METHYLATION_UP
7111	TMOD1	tropomodulin 1						HELLER_HDAC_TARGETS_SILENCED_BY_METHYLATION_UP
2260	FGFR1	fibroblast growth factor receptor 1						HELLER_HDAC_TARGETS_SILENCED_BY_METHYLATION_UP
10148	EBI3	Epstein-Barr virus induced 3							HELLER_SILENCED_BY_METHYLATION_UP
3122	HLA-DRA	major histocompatibility complex, class II, DR alpha							HELLER_SILENCED_BY_METHYLATION_UP
3128	HLA-DRB6	major histocompatibility complex, class II, DR beta 6 (pseudogene)							HELLER_SILENCED_BY_METHYLATION_UP
5996	RGS1	regulator of G-protein signaling 1							HELLER_SILENCED_BY_METHYLATION_UP
3055	HCK	hemopoietic cell kinase							HELLER_SILENCED_BY_METHYLATION_UP
1687	DFNA5	deafness, autosomal dominant 5								BENPORATH_EED_TARGETS
1464	CSPG4	chondroitin sulfate proteoglycan 4									PEREZ_TP53_TARGETS
1953	MEGF6	multiple EGF-like-domains 6									PEREZ_TP53_TARGETS
57834	CYP4F11	cytochrome P450, family 4, subfamily F, polypeptide 11									PEREZ_TP53_TARGETS
121551	BTBD11	BTB (POZ) domain containing 11									PEREZ_TP53_TARGETS
79899	PRR5L	proline rich 5 like									PEREZ_TP53_TARGETS
2009	EML1	echinoderm microtubule associated protein like 1									PEREZ_TP53_TARGETS
79258	MMEL1	membrane metallo-endopeptidase-like 1									PEREZ_TP53_TARGETS
57467	HHATL	hedgehog acyltransferase-like									PEREZ_TP53_TARGETS
4057	LTF	lactotransferrin									PEREZ_TP53_TARGETS
54751	FBLIM1	filamin binding LIM protein 1									PEREZ_TP53_TARGETS
8997	KALRN	kalirin, RhoGEF kinase									PEREZ_TP53_TARGETS
130574	LYPD6	LY6/PLAUR domain containing 6									PEREZ_TP53_TARGETS
3207	HOXA11	homeobox A11									PEREZ_TP53_TARGETS
25946	ZNF385A	zinc finger protein 385A									PEREZ_TP53_TARGETS
57476	GRAMD1B	GRAM domain containing 1B									PEREZ_TP53_TARGETS
301	ANXA1	annexin A1										CHICAS_RB1_TARGETS_CONFLUENT		NUYTTEN_EZH2_TARGETS_UP
7057	THBS1	thrombospondin 1										CHICAS_RB1_TARGETS_CONFLUENT		NUYTTEN_EZH2_TARGETS_UP
83666	PARP9	poly (ADP-ribose) polymerase family, member 9										CHICAS_RB1_TARGETS_CONFLUENT		NUYTTEN_EZH2_TARGETS_UP
633	BGN	biglycan										CHICAS_RB1_TARGETS_CONFLUENT
55107	ANO1	anoctamin 1, calcium activated chloride channel										CHICAS_RB1_TARGETS_CONFLUENT
11098	PRSS23	protease, serine, 23										CHICAS_RB1_TARGETS_CONFLUENT
1266	CNN3	calponin 3, acidic										CHICAS_RB1_TARGETS_CONFLUENT
1437	CSF2	colony stimulating factor 2 (granulocyte-macrophage)												NUYTTEN_EZH2_TARGETS_UP
1307	COL16A1	collagen, type XVI, alpha 1												NUYTTEN_EZH2_TARGETS_UP
4322	MMP13	matrix metallopeptidase 13 (collagenase 3)												NUYTTEN_EZH2_TARGETS_UP
183	AGT	angiotensinogen (serpin peptidase inhibitor, clade A, member 8)												NUYTTEN_EZH2_TARGETS_UP
3664	IRF6	interferon regulatory factor 6												NUYTTEN_EZH2_TARGETS_UP
4440	MSI1	musashi homolog 1 (Drosophila)												NUYTTEN_EZH2_TARGETS_UP
80014	WWC2	WW and C2 domain containing 2												NUYTTEN_EZH2_TARGETS_UP
619279	ZNF704	zinc finger protein 704												NUYTTEN_EZH2_TARGETS_UP
10090	UST	uronyl-2-sulfotransferase												NUYTTEN_EZH2_TARGETS_UP
79919	C2orf54	chromosome 2 open reading frame 54												NUYTTEN_EZH2_TARGETS_UP
10486	CAP2	CAP, adenylate cyclase-associated protein, 2 (yeast)												NUYTTEN_EZH2_TARGETS_UP
