# Supplementary material for: PRC2 targeting is a therapeutic strategy for EZ score defined high-risk multiple myeloma patients and overcome resistance to IMiDs
Source: Clin Epigenetics. 2018 Oct 3;10:121. doi: 10.1186/s13148-018-0554-4 (PMC6171329; doi:10.1186/s13148-018-0554-4)
Supplement: Supplementary file 5 — Table S4. EZH2i target genes are mostly bivalent in XG7 HMCLs (XLSX 10 kb) [file 13148_2018_554_MOESM5_ESM.xlsx]

## Sheet: Feuil1
Table S4 : EZH2i target genes are mostly bivalent in XG7 HMCLs
Bivalent genes deregulated by EZH2i (H3K4me3 and H3K27me3)	H3K27me3-associated EZH2i targets
ACE	BCAM
ACKR3	BGN
ADAMTSL2	CYP4F11
AHNAK2	DRAXIN
AIF1L	EBI3
ALPPL2	HLA-DRB5
ANO1	HOXA11
ANTXR1	RFPL4A
AOC1	SEZ6L2
ARHGAP40	ST6GALNAC1
ARHGEF16	TMEM125
ASIC1	TMOD2
ATP1B2	TRIM49B
AZGP1P1	TRIM64
BRSK2
BTBD11
C1QL1
C1QL4
C2orf54
C3
C4orf19
CACNA1G
CAMK2N1
CAP2
CAV2
CCDC80
CCNA1
CCNJL
CCR7
CD40
CD7
CDCP1
CDK18
CLIP2
CLSTN2
CNN3
COL16A1
COL6A1
COL6A2
CTDSPL
CYP1B1
DFNA5
DMTN
DNER
DPP4
DUSP9
ECEL1
EFHD1
EGFR
EMID1
EML1
EMP1
EPHB3
ESPN
FA2H
FAM131B
FBLIM1
FCGR2A
FGF19
FGFR1
FLT4
FRMD4B
FRMPD1
FST
GBGT1
GFY
GMPR
GNA15
GNAO1
GPR161
HAP1
HCK
HES2
HOPX
HOXB7
HTRA1
HTRA3
IGF2
IL4R
IPCEF1
IQSEC2
ITGA9
ITGAX
KALRN
KCNC3
KIRREL2
KREMEN1
LGI3
LIMCH1
LRG1
MAMLD1
MEGF6
MEIS3
MISP
MMEL1
MMP9
MSI1
MYO7A
NEURL1B
NKD1
NOS1
NOVA2
NPAS2
NR2F1
NRP2
OLFML2B
PAX5
PDE9A
PDGFB
PGF
PLCB2
PLEKHG3
PLIN5
PPP1R14C
PPP2R2C
PRKCH
PRKCQ
PRKG1
PROSER2
PRR5L
PTK7
PVALB
RAB31
RAI14
RGS9
SARDH
SEMA3F
SEMA6B
SERPINB6
SH2D1B
SH3PXD2B
SIRPA
SLC38A3
SLC5A1
SORL1
SOST
SPEG
SPINK2
SPTB
ST14
SV2B
SYT7
TBX2
THBS1
TJP3
TMEM132E
TMEM163
TMOD1
TNFAIP2
TNNT1
TNS1
TRIM43
TRPM5
UST
VANGL2
WWC2
ZDHHC1
ZEB2
ZNF385A
ZNF704
