# Supplementary material for: PRC2 targeting is a therapeutic strategy for EZ score defined high-risk multiple myeloma patients and overcome resistance to IMiDs
Source: Clin Epigenetics. 2018 Oct 3;10:121. doi: 10.1186/s13148-018-0554-4 (PMC6171329; doi:10.1186/s13148-018-0554-4)
Supplement: Supplementary file 6 — Table S6. 67 Lenalidomide + combo upregulated genes (XLSX 17 kb) [file 13148_2018_554_MOESM6_ESM.xlsx]

## Sheet: compdown.txt
Table S6 :
67 Lenalidomide+Combo upregulated genes
Name	ID	description	Lenalidomide log2FoldChange	Combo log2FoldChange	Ratio
TMEM173	ENSG00000184584	transmembrane protein 173 [Source:HGNC Symbol;Acc:HGNC:27962]	0.977706	0.965546	0.987563
PLD4	ENSG00000166428	phospholipase D family, member 4 [Source:HGNC Symbol;Acc:HGNC:23792]	1.57234	1.57056	0.998871
EMP2	ENSG00000213853	epithelial membrane protein 2 [Source:HGNC Symbol;Acc:HGNC:3334]	0.844362	0.923293	1.09348
MUC1	ENSG00000185499	mucin 1, cell surface associated [Source:HGNC Symbol;Acc:HGNC:7508]	1.1476	1.26844	1.1053
FAM63A	ENSG00000143409	family with sequence similarity 63, member A [Source:HGNC Symbol;Acc:HGNC:25648]	0.665204	0.753331	1.13248
TNS3	ENSG00000136205	tensin 3 [Source:HGNC Symbol;Acc:HGNC:21616]	0.957211	1.08404	1.1325
APOL6	ENSG00000221963	apolipoprotein L, 6 [Source:HGNC Symbol;Acc:HGNC:14870]	1.46117	1.6642	1.13895
SERPINH1	ENSG00000149257	serpin peptidase inhibitor, clade H (heat shock protein 47), member 1, (collagen binding protein 1) [Source:HGNC Symbol;Acc:HGNC:1546]	0.785266	0.926561	1.17993
CTHRC1	ENSG00000164932	collagen triple helix repeat containing 1 [Source:HGNC Symbol;Acc:HGNC:18831]	0.769172	0.921738	1.19835
ARF3	ENSG00000134287	ADP-ribosylation factor 3 [Source:HGNC Symbol;Acc:HGNC:654]	0.685685	0.832634	1.21431
S100A11	ENSG00000163191	S100 calcium binding protein A11 [Source:HGNC Symbol;Acc:HGNC:10488]	0.615185	0.751372	1.22138
SRGAP2C	ENSG00000171943	SLIT-ROBO Rho GTPase activating protein 2C [Source:HGNC Symbol;Acc:HGNC:30584]	0.662618	0.828362	1.25014
CC2D2A	ENSG00000048342	coiled-coil and C2 domain containing 2A [Source:HGNC Symbol;Acc:HGNC:29253]	0.963317	1.24225	1.28955
CTDSP2	ENSG00000175215	CTD (carboxy-terminal domain, RNA polymerase II, polypeptide A) small phosphatase 2 [Source:HGNC Symbol;Acc:HGNC:17077]	0.611803	0.792398	1.29519
GPR55	ENSG00000135898	G protein-coupled receptor 55 [Source:HGNC Symbol;Acc:HGNC:4511]	0.911273	1.19434	1.31063
ITGB5	ENSG00000082781	integrin, beta 5 [Source:HGNC Symbol;Acc:HGNC:6160]	0.814729	1.07868	1.32397
ARL6IP5	ENSG00000144746	ADP-ribosylation factor-like 6 interacting protein 5 [Source:HGNC Symbol;Acc:HGNC:16937]	1.04905	1.3932	1.32806
KANK1	ENSG00000107104	KN motif and ankyrin repeat domains 1 [Source:HGNC Symbol;Acc:HGNC:19309]	0.587412	0.782135	1.33149
PARP14	ENSG00000173193	poly (ADP-ribose) polymerase family, member 14 [Source:HGNC Symbol;Acc:HGNC:29232]	1.15876	1.62099	1.3989
ADAM19	ENSG00000135074	ADAM metallopeptidase domain 19 [Source:HGNC Symbol;Acc:HGNC:197]	0.601403	0.84246	1.40082
FAM26E	ENSG00000178033	family with sequence similarity 26, member E [Source:HGNC Symbol;Acc:HGNC:21568]	1.0155	1.48185	1.45923
PTP4A3	ENSG00000184489	protein tyrosine phosphatase type IVA, member 3 [Source:HGNC Symbol;Acc:HGNC:9636]	0.962639	1.41709	1.47209
CHST2	ENSG00000175040	carbohydrate (N-acetylglucosamine-6-O) sulfotransferase 2 [Source:HGNC Symbol;Acc:HGNC:1970]	0.605854	0.896451	1.47965
TRIM38	ENSG00000112343	tripartite motif containing 38 [Source:HGNC Symbol;Acc:HGNC:10059]	0.82866	1.26454	1.52601
TP53INP1	ENSG00000164938	tumor protein p53 inducible nuclear protein 1 [Source:HGNC Symbol;Acc:HGNC:18022]	0.723186	1.10765	1.53163
CAV2	ENSG00000105971	caveolin 2 [Source:HGNC Symbol;Acc:HGNC:1528]	1.14713	1.77682	1.54893
FYN	ENSG00000010810	FYN proto-oncogene, Src family tyrosine kinase [Source:HGNC Symbol;Acc:HGNC:4037]	0.748409	1.16113	1.55147
CTSB	ENSG00000164733	cathepsin B [Source:HGNC Symbol;Acc:HGNC:2527]	0.777317	1.22839	1.5803
ANTXR1	ENSG00000169604	anthrax toxin receptor 1 [Source:HGNC Symbol;Acc:HGNC:21014]	1.32937	2.11123	1.58814
ITM2C	ENSG00000135916	integral membrane protein 2C [Source:HGNC Symbol;Acc:HGNC:6175]	0.598692	0.971428	1.62259
ZBP1	ENSG00000124256	Z-DNA binding protein 1 [Source:HGNC Symbol;Acc:HGNC:16176]	0.778088	1.27588	1.63976
HLA-F	ENSG00000204642	major histocompatibility complex, class I, F [Source:HGNC Symbol;Acc:HGNC:4963]	0.660192	1.1468	1.73707
TIMP1	ENSG00000102265	TIMP metallopeptidase inhibitor 1 [Source:HGNC Symbol;Acc:HGNC:11820]	0.613569	1.08672	1.77114
TPBG	ENSG00000146242	trophoblast glycoprotein [Source:HGNC Symbol;Acc:HGNC:12004]	0.914362	1.6284	1.78091
CCDC88A	ENSG00000115355	coiled-coil domain containing 88A [Source:HGNC Symbol;Acc:HGNC:25523]	0.659578	1.17631	1.78342
LGALS3BP	ENSG00000108679	lectin, galactoside-binding, soluble, 3 binding protein [Source:HGNC Symbol;Acc:HGNC:6564]	2.1549	3.88648	1.80355
CTDSPL	ENSG00000144677	CTD (carboxy-terminal domain, RNA polymerase II, polypeptide A) small phosphatase-like [Source:HGNC Symbol;Acc:HGNC:16890]	0.684744	1.24777	1.82224
C4A	ENSG00000244731	complement component 4A (Rodgers blood group) [Source:HGNC Symbol;Acc:HGNC:1323]	0.674777	1.26329	1.87217
OAS1	ENSG00000089127	2'-5'-oligoadenylate synthetase 1, 40/46kDa [Source:HGNC Symbol;Acc:HGNC:8086]	0.67065	1.2568	1.874
PLEK	ENSG00000115956	pleckstrin [Source:HGNC Symbol;Acc:HGNC:9070]	0.97145	1.82432	1.87794
STAT2	ENSG00000170581	signal transducer and activator of transcription 2, 113kDa [Source:HGNC Symbol;Acc:HGNC:11363]	0.601907	1.13401	1.88403
AHNAK2	ENSG00000185567	AHNAK nucleoprotein 2 [Source:HGNC Symbol;Acc:HGNC:20125]	0.671807	1.27922	1.90415
CORO1B	ENSG00000172725	coronin, actin binding protein, 1B [Source:HGNC Symbol;Acc:HGNC:2253]	0.650126	1.24031	1.9078
CITED2	ENSG00000164442	Cbp/p300-interacting transactivator, with Glu/Asp-rich carboxy-terminal domain, 2 [Source:HGNC Symbol;Acc:HGNC:1987]	0.624917	1.20616	1.93012
PPIC	ENSG00000168938	peptidylprolyl isomerase C (cyclophilin C) [Source:HGNC Symbol;Acc:HGNC:9256]	0.80315	1.58903	1.9785
CAP2	ENSG00000112186	CAP, adenylate cyclase-associated protein, 2 (yeast) [Source:HGNC Symbol;Acc:HGNC:20039]	0.725229	1.43492	1.97858
C4B	ENSG00000224389	complement component 4B (Chido blood group) [Source:HGNC Symbol;Acc:HGNC:1324]	0.692534	1.38658	2.00218
DTX3L	ENSG00000163840	deltex 3 like, E3 ubiquitin ligase [Source:HGNC Symbol;Acc:HGNC:30323]	0.652773	1.33026	2.03786
BMF	ENSG00000104081	Bcl2 modifying factor [Source:HGNC Symbol;Acc:HGNC:24132]	1.15783	2.36196	2.03998
ID3	ENSG00000117318	inhibitor of DNA binding 3, dominant negative helix-loop-helix protein [Source:HGNC Symbol;Acc:HGNC:5362]	0.68926	1.40811	2.04294
TMEM2	ENSG00000135048	transmembrane protein 2 [Source:HGNC Symbol;Acc:HGNC:11869]	0.956521	1.98931	2.07974
IL13RA1	ENSG00000131724	interleukin 13 receptor, alpha 1 [Source:HGNC Symbol;Acc:HGNC:5974]	0.830114	1.73641	2.09177
PKIG	ENSG00000168734	protein kinase (cAMP-dependent, catalytic) inhibitor gamma [Source:HGNC Symbol;Acc:HGNC:9019]	0.672817	1.42954	2.1247
SMOC1	ENSG00000198732	SPARC related modular calcium binding 1 [Source:HGNC Symbol;Acc:HGNC:20318]	0.717827	1.55195	2.16202
HDAC9	ENSG00000048052	histone deacetylase 9 [Source:HGNC Symbol;Acc:HGNC:14065]	0.754367	1.65613	2.19539
SCN9A	ENSG00000169432	sodium channel, voltage gated, type IX alpha subunit [Source:HGNC Symbol;Acc:HGNC:10597]	0.764508	1.68013	2.19766
MYOF	ENSG00000138119	myoferlin [Source:HGNC Symbol;Acc:HGNC:3656]	1.02456	2.35662	2.30014
CFH	ENSG00000000971	complement factor H [Source:HGNC Symbol;Acc:HGNC:4883]	0.785737	1.81868	2.31462
PHLDB2	ENSG00000144824	pleckstrin homology-like domain, family B, member 2 [Source:HGNC Symbol;Acc:HGNC:29573]	0.945028	2.34177	2.47799
PROS1	ENSG00000184500	protein S (alpha) [Source:HGNC Symbol;Acc:HGNC:9456]	0.678115	1.68945	2.49139
ATP2B4	ENSG00000058668	ATPase, Ca++ transporting, plasma membrane 4 [Source:HGNC Symbol;Acc:HGNC:817]	0.700397	1.7957	2.56383
CHI3L1	ENSG00000133048	chitinase 3-like 1 (cartilage glycoprotein-39) [Source:HGNC Symbol;Acc:HGNC:1932]	1.55197	4.02473	2.5933
AFAP1L2	ENSG00000169129	actin filament associated protein 1-like 2 [Source:HGNC Symbol;Acc:HGNC:25901]	0.76656	2.04949	2.67362
PARP9	ENSG00000138496	poly (ADP-ribose) polymerase family, member 9 [Source:HGNC Symbol;Acc:HGNC:24118]	0.61397	1.67575	2.72938
GPC4	ENSG00000076716	glypican 4 [Source:HGNC Symbol;Acc:HGNC:4452]	0.825137	2.2996	2.78693
ANTXR2	ENSG00000163297	anthrax toxin receptor 2 [Source:HGNC Symbol;Acc:HGNC:21732]	0.678011	2.67063	3.93891
ANXA1	ENSG00000135046	annexin A1 [Source:HGNC Symbol;Acc:HGNC:533]	0.665633	3.68888	5.54191
9 Lenalidomide+Combo downregulated genes
Name	ID	description	Lenalidomide log2FoldChange	Combo log2FoldChange	Ratio
SAMD9	ENSG00000205413	sterile alpha motif domain containing 9 [Source:HGNC Symbol;Acc:HGNC:1348]	-0.99695	-0.869282	0.871941
TMBIM1	ENSG00000135926	transmembrane BAX inhibitor motif containing 1 [Source:HGNC Symbol;Acc:HGNC:23410]	-0.759416	-0.807893	1.06383
ATP1A3	ENSG00000105409	ATPase, Na+/K+ transporting, alpha 3 polypeptide [Source:HGNC Symbol;Acc:HGNC:801]	-0.892083	-1.28398	1.43931
XRCC2	ENSG00000196584	X-ray repair complementing defective repair in Chinese hamster cells 2 [Source:HGNC Symbol;Acc:HGNC:12829]	-0.629634	-1.00253	1.59224
ITGA8	ENSG00000077943	integrin, alpha 8 [Source:HGNC Symbol;Acc:HGNC:6144]	-0.642101	-1.02288	1.59303
POLR3G	ENSG00000113356	polymerase (RNA) III (DNA directed) polypeptide G (32kD) [Source:HGNC Symbol;Acc:HGNC:30075]	-0.619448	-1.08421	1.75028
HOMER3	ENSG00000051128	homer scaffolding protein 3 [Source:HGNC Symbol;Acc:HGNC:17514]	-0.586519	-1.05751	1.80303
CPT1A	ENSG00000110090	carnitine palmitoyltransferase 1A (liver) [Source:HGNC Symbol;Acc:HGNC:2328]	-0.626248	-1.26432	2.01888
DDN	ENSG00000181418	dendrin [Source:HGNC Symbol;Acc:HGNC:24458]	-0.595738	-1.38233	2.32037
