# Supplementary material for: PRC2 targeting is a therapeutic strategy for EZ score defined high-risk multiple myeloma patients and overcome resistance to IMiDs
Source: Clin Epigenetics. 2018 Oct 3;10:121. doi: 10.1186/s13148-018-0554-4 (PMC6171329; doi:10.1186/s13148-018-0554-4)
Supplement: Supplementary file 7 — Table S7. 31 EPZ-6438 + combo upregulated genes (XLSX 11 kb) [file 13148_2018_554_MOESM7_ESM.xlsx]

## Sheet: resultat_requette
Table S7 :
31 EPZ-6438+Combo upregulated genes
Name	ID	description.x	EPZ-6438 log2FoldChange	Combo log2FoldChange	Ratio
PRKCQ	ENSG00000010282	protein kinase C, theta [Source:HGNC Symbol;Acc:HGNC:9410]	1.35002	1.03151	0.764069
KRT80	ENSG00000184500	keratin 80, type II [Source:HGNC Symbol;Acc:HGNC:27056]	1.35337	1.13656	0.839801
WWC2	ENSG00000172478	WW and C2 domain containing 2 [Source:HGNC Symbol;Acc:HGNC:24148]	1.03026	0.867097	0.841632
MAMLD1	ENSG00000249156	mastermind-like domain containing 1 [Source:HGNC Symbol;Acc:HGNC:2568]	1.51756	1.28931	0.849595
ITGAX	ENSG00000065675	integrin, alpha X (complement component 3 receptor 4 subunit) [Source:HGNC Symbol;Acc:HGNC:6152]	1.19972	1.10487	0.920938
SPTB	ENSG00000229978	spectrin, beta, erythrocytic [Source:HGNC Symbol;Acc:HGNC:11274]	1.20498	1.1711	0.971885
EPHB6	ENSG00000013619	EPH receptor B6 [Source:HGNC Symbol;Acc:HGNC:3396]	1.05135	1.03102	0.980667
TGFA	ENSG00000157765	transforming growth factor, alpha [Source:HGNC Symbol;Acc:HGNC:11765]	1.07322	1.06328	0.990736
ZNF704	ENSG00000115414	zinc finger protein 704 [Source:HGNC Symbol;Acc:HGNC:32291]	1.15942	1.17557	1.01393
OLFML2B	ENSG00000196126	olfactomedin-like 2B [Source:HGNC Symbol;Acc:HGNC:24558]	1.02973	1.064	1.03328
CTDSPL	ENSG00000205595	CTD (carboxy-terminal domain, RNA polymerase II, polypeptide A) small phosphatase-like [Source:HGNC Symbol;Acc:HGNC:16890]	1.1918	1.24777	1.04696
SLC5A1	ENSG00000196169	solute carrier family 5 (sodium/glucose cotransporter), member 1 [Source:HGNC Symbol;Acc:HGNC:11036]	1.39279	1.503	1.07913
HHATL	ENSG00000126353	hedgehog acyltransferase-like [Source:HGNC Symbol;Acc:HGNC:13242]	1.27594	1.38462	1.08517
SERPINB1	ENSG00000186998	serpin peptidase inhibitor, clade B (ovalbumin), member 1 [Source:HGNC Symbol;Acc:HGNC:3311]	1.04151	1.13869	1.09331
AHNAK2	ENSG00000117266	AHNAK nucleoprotein 2 [Source:HGNC Symbol;Acc:HGNC:20125]	1.15281	1.27922	1.10965
CAP2	ENSG00000142173	CAP, adenylate cyclase-associated protein, 2 (yeast) [Source:HGNC Symbol;Acc:HGNC:20039]	1.26141	1.43492	1.13756
FRMD4B	ENSG00000182053	FERM domain containing 4B [Source:HGNC Symbol;Acc:HGNC:24886]	1.20835	1.4415	1.19294
MMP13	ENSG00000204450	matrix metallopeptidase 13 [Source:HGNC Symbol;Acc:HGNC:7159]	1.59839	1.91582	1.19859
PROS1	ENSG00000107984	protein S (alpha) [Source:HGNC Symbol;Acc:HGNC:9456]	1.3852	1.68945	1.21964
ACKR3	ENSG00000174938	atypical chemokine receptor 3 [Source:HGNC Symbol;Acc:HGNC:23692]	1.00294	1.28244	1.27869
GZMB	ENSG00000137801	granzyme B (granzyme 2, cytotoxic T-lymphocyte-associated serine esterase 1) [Source:HGNC Symbol;Acc:HGNC:4709]	1.15188	1.47391	1.27958
CLIP2	ENSG00000023171	CAP-GLY domain containing linker protein 2 [Source:HGNC Symbol;Acc:HGNC:2586]	1.09113	1.53555	1.4073
NR2F1	ENSG00000171236	nuclear receptor subfamily 2, group F, member 1 [Source:HGNC Symbol;Acc:HGNC:7975]	1.07323	1.54035	1.43524
PARP9	ENSG00000149131	poly (ADP-ribose) polymerase family, member 9 [Source:HGNC Symbol;Acc:HGNC:24118]	1.05987	1.67575	1.5811
RGS1	ENSG00000164400	regulator of G-protein signaling 1 [Source:HGNC Symbol;Acc:HGNC:9991]	1.11171	1.77326	1.59508
DKK1	ENSG00000188338	dickkopf WNT signaling pathway inhibitor 1 [Source:HGNC Symbol;Acc:HGNC:2891]	1.20388	1.94373	1.61456
SEZ6L2	ENSG00000160862	seizure related 6 homolog (mouse)-like 2 [Source:HGNC Symbol;Acc:HGNC:30844]	1.03269	1.68445	1.63112
CAV2	ENSG00000105419	caveolin 2 [Source:HGNC Symbol;Acc:HGNC:1528]	1.00068	1.77682	1.77562
ANTXR1	ENSG00000214456	anthrax toxin receptor 1 [Source:HGNC Symbol;Acc:HGNC:21014]	1.14384	2.11123	1.84575
EMP1	ENSG00000197249	epithelial membrane protein 1 [Source:HGNC Symbol;Acc:HGNC:3333]	1.09602	2.52543	2.30418
ANXA1	ENSG00000224199	annexin A1 [Source:HGNC Symbol;Acc:HGNC:533]	1.21291	3.68888	3.04135
