# Supplementary material for: PRC2 targeting is a therapeutic strategy for EZ score defined high-risk multiple myeloma patients and overcome resistance to IMiDs
Source: Clin Epigenetics. 2018 Oct 3;10:121. doi: 10.1186/s13148-018-0554-4 (PMC6171329; doi:10.1186/s13148-018-0554-4)
Supplement: Supplementary file 8 — Table S8. Lenalidomide+EPZ-6438-regulated genes associated with GSEA signatures (XLSX 75 kb) [file 13148_2018_554_MOESM8_ESM.xlsx]

## Sheet: upregulated_genes_enrichment
Table S8: Lenalidomide+EPZ-6438 regulated genes associated with GSEA signatures
Lenalidomide+EPZ-6438 upregulated genes
Gene Set Name	# Genes in Gene Set (K)	Description	# Genes in Overlap (k)	k/K	p-value	FDR q-value
NUYTTEN_EZH2_TARGETS_UP	1037	Genes up-regulated in PC3 cells (prostate cancer) after knockdown of EZH2 [GeneID=2146] by RNAi.	37	0.0357	1.46E-21	8.61E-19
CHICAS_RB1_TARGETS_CONFLUENT	567	Genes up-regulated in confluent IMR90 cells (fibroblast) after knockdown of RB1 [GeneID=5925] by RNAi.	28	0.0494	3.83E-20	1.51E-17
PASINI_SUZ12_TARGETS_DN	315	Genes down-regulated in ES (embryonic stem cells) with defficient SUZ12 [GeneID=23512].	21	0.0667	5.56E-18	1.35E-15
HELLER_HDAC_TARGETS_SILENCED_BY_METHYLATION_UP	461	Genes up-regulated in multiple myeloma (MM) cell lines treated with both decitabine [PubChem=451668] TSA [PubChem=5562].	24	0.0521	6.36E-18	1.43E-15
GRAHAM_CML_DIVIDING_VS_NORMAL_QUIESCENT_DN	95	Genes down-regulated in quiescent CD34+ [GeneID=8842] cells isolated from peripheral blood of normal donors compared to the dividing cells from CML (chronic myeloid leukemia) patients.	12	0.1263	3.91E-14	4.6E-12
DANG_REGULATED_BY_MYC_DN	253	Genes down-regulated by MYC [GeneID=4609], according to the MYC Target Gene Database.	16	0.0632	1.25E-13	1.34E-11
Gene/Gene Set Overlap Matrix
Entrez Gene Id	Gene Symbol	Gene Description	DUTERTRE_ESTRADIOL_RESPONSE_24HR_DN	WONG_ADULT_TISSUE_STEM_MODULE	LEE_BMP2_TARGETS_UP	NAKAMURA_TUMOR_ZONE_PERIPHERAL_VS_CENTRAL_DN	GOZGIT_ESR1_TARGETS_DN	WANG_SMARCE1_TARGETS_UP	GOBERT_OLIGODENDROCYTE_DIFFERENTIATION_DN	NUYTTEN_EZH2_TARGETS_UP	KRIGE_RESPONSE_TO_TOSEDOSTAT_24HR_UP	CHEN_METABOLIC_SYNDROM_NETWORK	CUI_TCF21_TARGETS_2_DN	CHICAS_RB1_TARGETS_CONFLUENT	KOINUMA_TARGETS_OF_SMAD2_OR_SMAD3	BLALOCK_ALZHEIMERS_DISEASE_UP	KINSEY_TARGETS_OF_EWSR1_FLII_FUSION_DN	ONKEN_UVEAL_MELANOMA_DN	LIU_PROSTATE_CANCER_DN	FLECHNER_BIOPSY_KIDNEY_TRANSPLANT_OK_VS_DONOR_UP	PASINI_SUZ12_TARGETS_DN	KRIGE_RESPONSE_TO_TOSEDOSTAT_6HR_UP	HELLER_HDAC_TARGETS_SILENCED_BY_METHYLATION_UP	RUIZ_TNC_TARGETS_UP	CHARAFE_BREAST_CANCER_LUMINAL_VS_BASAL_DN	THUM_SYSTOLIC_HEART_FAILURE_UP	RIGGI_EWING_SARCOMA_PROGENITOR_UP	CHANG_CORE_SERUM_RESPONSE_DN	RODRIGUES_THYROID_CARCINOMA_POORLY_DIFFERENTIATED_DN	HAN_SATB1_TARGETS_UP	SCHUETZ_BREAST_CANCER_DUCTAL_INVASIVE_UP	ONKEN_UVEAL_MELANOMA_UP	MONNIER_POSTRADIATION_TUMOR_ESCAPE_DN	ZHENG_BOUND_BY_FOXP3	BASAKI_YBX1_TARGETS_DN	PHONG_TNF_RESPONSE_NOT_VIA_P38	ZWANG_CLASS_1_TRANSIENTLY_INDUCED_BY_EGF	CHARAFE_BREAST_CANCER_LUMINAL_VS_MESENCHYMAL_DN	LU_AGING_BRAIN_UP	CREIGHTON_ENDOCRINE_THERAPY_RESISTANCE_3	TONKS_TARGETS_OF_RUNX1_RUNX1T1_FUSION_HSC_UP	GRAHAM_CML_DIVIDING_VS_NORMAL_QUIESCENT_DN	BAELDE_DIABETIC_NEPHROPATHY_DN	MASSARWEH_TAMOXIFEN_RESISTANCE_UP	KAAB_HEART_ATRIUM_VS_VENTRICLE_UP	DANG_REGULATED_BY_MYC_DN	ZWANG_TRANSIENTLY_UP_BY_1ST_EGF_PULSE_ONLY	HELLEBREKERS_SILENCED_DURING_TUMOR_ANGIOGENESIS	RIGGINS_TAMOXIFEN_RESISTANCE_DN
288	ANK3	ankyrin 3, node of Ranvier (ankyrin G)	DUTERTRE_ESTRADIOL_RESPONSE_24HR_DN	WONG_ADULT_TISSUE_STEM_MODULE	LEE_BMP2_TARGETS_UP	NAKAMURA_TUMOR_ZONE_PERIPHERAL_VS_CENTRAL_DN	GOZGIT_ESR1_TARGETS_DN		GOBERT_OLIGODENDROCYTE_DIFFERENTIATION_DN											FLECHNER_BIOPSY_KIDNEY_TRANSPLANT_OK_VS_DONOR_UP																					TONKS_TARGETS_OF_RUNX1_RUNX1T1_FUSION_HSC_UP			MASSARWEH_TAMOXIFEN_RESISTANCE_UP			ZWANG_TRANSIENTLY_UP_BY_1ST_EGF_PULSE_ONLY
3486	IGFBP3	insulin-like growth factor binding protein 3	DUTERTRE_ESTRADIOL_RESPONSE_24HR_DN	WONG_ADULT_TISSUE_STEM_MODULE		NAKAMURA_TUMOR_ZONE_PERIPHERAL_VS_CENTRAL_DN				NUYTTEN_EZH2_TARGETS_UP					KOINUMA_TARGETS_OF_SMAD2_OR_SMAD3						PASINI_SUZ12_TARGETS_DN		HELLER_HDAC_TARGETS_SILENCED_BY_METHYLATION_UP			THUM_SYSTOLIC_HEART_FAILURE_UP					SCHUETZ_BREAST_CANCER_DUCTAL_INVASIVE_UP									CREIGHTON_ENDOCRINE_THERAPY_RESISTANCE_3							ZWANG_TRANSIENTLY_UP_BY_1ST_EGF_PULSE_ONLY	HELLEBREKERS_SILENCED_DURING_TUMOR_ANGIOGENESIS
122786	FRMD6	FERM domain containing 6	DUTERTRE_ESTRADIOL_RESPONSE_24HR_DN	WONG_ADULT_TISSUE_STEM_MODULE			GOZGIT_ESR1_TARGETS_DN			NUYTTEN_EZH2_TARGETS_UP		CHEN_METABOLIC_SYNDROM_NETWORK	CUI_TCF21_TARGETS_2_DN		KOINUMA_TARGETS_OF_SMAD2_OR_SMAD3		KINSEY_TARGETS_OF_EWSR1_FLII_FUSION_DN		LIU_PROSTATE_CANCER_DN						CHARAFE_BREAST_CANCER_LUMINAL_VS_BASAL_DN
64332	NFKBIZ	nuclear factor of kappa light polypeptide gene enhancer in B-cells inhibitor, zeta	DUTERTRE_ESTRADIOL_RESPONSE_24HR_DN	WONG_ADULT_TISSUE_STEM_MODULE			GOZGIT_ESR1_TARGETS_DN										KINSEY_TARGETS_OF_EWSR1_FLII_FUSION_DN																MONNIER_POSTRADIATION_TUMOR_ESCAPE_DN	ZHENG_BOUND_BY_FOXP3	BASAKI_YBX1_TARGETS_DN
54206	ERRFI1	ERBB receptor feedback inhibitor 1	DUTERTRE_ESTRADIOL_RESPONSE_24HR_DN	WONG_ADULT_TISSUE_STEM_MODULE						NUYTTEN_EZH2_TARGETS_UP	KRIGE_RESPONSE_TO_TOSEDOSTAT_24HR_UP			CHICAS_RB1_TARGETS_CONFLUENT							PASINI_SUZ12_TARGETS_DN	KRIGE_RESPONSE_TO_TOSEDOSTAT_6HR_UP						CHANG_CORE_SERUM_RESPONSE_DN					MONNIER_POSTRADIATION_TUMOR_ESCAPE_DN													DANG_REGULATED_BY_MYC_DN
1490	CTGF	connective tissue growth factor	DUTERTRE_ESTRADIOL_RESPONSE_24HR_DN	WONG_ADULT_TISSUE_STEM_MODULE						NUYTTEN_EZH2_TARGETS_UP			CUI_TCF21_TARGETS_2_DN		KOINUMA_TARGETS_OF_SMAD2_OR_SMAD3														RODRIGUES_THYROID_CARCINOMA_POORLY_DIFFERENTIATED_DN	HAN_SATB1_TARGETS_UP	SCHUETZ_BREAST_CANCER_DUCTAL_INVASIVE_UP		MONNIER_POSTRADIATION_TUMOR_ESCAPE_DN							CREIGHTON_ENDOCRINE_THERAPY_RESISTANCE_3			BAELDE_DIABETIC_NEPHROPATHY_DN		KAAB_HEART_ATRIUM_VS_VENTRICLE_UP	DANG_REGULATED_BY_MYC_DN
10409	BASP1	brain abundant, membrane attached signal protein 1	DUTERTRE_ESTRADIOL_RESPONSE_24HR_DN	WONG_ADULT_TISSUE_STEM_MODULE						NUYTTEN_EZH2_TARGETS_UP																						ONKEN_UVEAL_MELANOMA_UP						CHARAFE_BREAST_CANCER_LUMINAL_VS_MESENCHYMAL_DN							KAAB_HEART_ATRIUM_VS_VENTRICLE_UP				RIGGINS_TAMOXIFEN_RESISTANCE_DN
1846	DUSP4	dual specificity phosphatase 4	DUTERTRE_ESTRADIOL_RESPONSE_24HR_DN	WONG_ADULT_TISSUE_STEM_MODULE							KRIGE_RESPONSE_TO_TOSEDOSTAT_24HR_UP										PASINI_SUZ12_TARGETS_DN												MONNIER_POSTRADIATION_TUMOR_ESCAPE_DN				ZWANG_CLASS_1_TRANSIENTLY_INDUCED_BY_EGF			CREIGHTON_ENDOCRINE_THERAPY_RESISTANCE_3
4739	NEDD9	neural precursor cell expressed, developmentally down-regulated 9	DUTERTRE_ESTRADIOL_RESPONSE_24HR_DN	WONG_ADULT_TISSUE_STEM_MODULE								CHEN_METABOLIC_SYNDROM_NETWORK	CUI_TCF21_TARGETS_2_DN					ONKEN_UVEAL_MELANOMA_DN					HELLER_HDAC_TARGETS_SILENCED_BY_METHYLATION_UP						RODRIGUES_THYROID_CARCINOMA_POORLY_DIFFERENTIATED_DN	HAN_SATB1_TARGETS_UP							ZWANG_CLASS_1_TRANSIENTLY_INDUCED_BY_EGF				TONKS_TARGETS_OF_RUNX1_RUNX1T1_FUSION_HSC_UP		BAELDE_DIABETIC_NEPHROPATHY_DN						RIGGINS_TAMOXIFEN_RESISTANCE_DN
26959	HBP1	HMG-box transcription factor 1	DUTERTRE_ESTRADIOL_RESPONSE_24HR_DN		LEE_BMP2_TARGETS_UP	NAKAMURA_TUMOR_ZONE_PERIPHERAL_VS_CENTRAL_DN			GOBERT_OLIGODENDROCYTE_DIFFERENTIATION_DN		KRIGE_RESPONSE_TO_TOSEDOSTAT_24HR_UP					BLALOCK_ALZHEIMERS_DISEASE_UP	KINSEY_TARGETS_OF_EWSR1_FLII_FUSION_DN					KRIGE_RESPONSE_TO_TOSEDOSTAT_6HR_UP		RUIZ_TNC_TARGETS_UP																	TONKS_TARGETS_OF_RUNX1_RUNX1T1_FUSION_HSC_UP						ZWANG_TRANSIENTLY_UP_BY_1ST_EGF_PULSE_ONLY
831	CAST	calpastatin	DUTERTRE_ESTRADIOL_RESPONSE_24HR_DN		LEE_BMP2_TARGETS_UP	NAKAMURA_TUMOR_ZONE_PERIPHERAL_VS_CENTRAL_DN				NUYTTEN_EZH2_TARGETS_UP	KRIGE_RESPONSE_TO_TOSEDOSTAT_24HR_UP		CUI_TCF21_TARGETS_2_DN		KOINUMA_TARGETS_OF_SMAD2_OR_SMAD3	BLALOCK_ALZHEIMERS_DISEASE_UP						KRIGE_RESPONSE_TO_TOSEDOSTAT_6HR_UP											MONNIER_POSTRADIATION_TUMOR_ESCAPE_DN	ZHENG_BOUND_BY_FOXP3					LU_AGING_BRAIN_UP	CREIGHTON_ENDOCRINE_THERAPY_RESISTANCE_3			BAELDE_DIABETIC_NEPHROPATHY_DN	MASSARWEH_TAMOXIFEN_RESISTANCE_UP		DANG_REGULATED_BY_MYC_DN
5066	PAM	peptidylglycine alpha-amidating monooxygenase	DUTERTRE_ESTRADIOL_RESPONSE_24HR_DN		LEE_BMP2_TARGETS_UP	NAKAMURA_TUMOR_ZONE_PERIPHERAL_VS_CENTRAL_DN				NUYTTEN_EZH2_TARGETS_UP		CHEN_METABOLIC_SYNDROM_NETWORK								FLECHNER_BIOPSY_KIDNEY_TRANSPLANT_OK_VS_DONOR_UP											SCHUETZ_BREAST_CANCER_DUCTAL_INVASIVE_UP	ONKEN_UVEAL_MELANOMA_UP											BAELDE_DIABETIC_NEPHROPATHY_DN		KAAB_HEART_ATRIUM_VS_VENTRICLE_UP	DANG_REGULATED_BY_MYC_DN	ZWANG_TRANSIENTLY_UP_BY_1ST_EGF_PULSE_ONLY
114907	FBXO32	F-box protein 32	DUTERTRE_ESTRADIOL_RESPONSE_24HR_DN		LEE_BMP2_TARGETS_UP		GOZGIT_ESR1_TARGETS_DN	WANG_SMARCE1_TARGETS_UP	GOBERT_OLIGODENDROCYTE_DIFFERENTIATION_DN			CHEN_METABOLIC_SYNDROM_NETWORK														THUM_SYSTOLIC_HEART_FAILURE_UP														CREIGHTON_ENDOCRINE_THERAPY_RESISTANCE_3							ZWANG_TRANSIENTLY_UP_BY_1ST_EGF_PULSE_ONLY
143686	SESN3	sestrin 3	DUTERTRE_ESTRADIOL_RESPONSE_24HR_DN		LEE_BMP2_TARGETS_UP		GOZGIT_ESR1_TARGETS_DN		GOBERT_OLIGODENDROCYTE_DIFFERENTIATION_DN																																						ZWANG_TRANSIENTLY_UP_BY_1ST_EGF_PULSE_ONLY
388403	YPEL2	yippee-like 2 (Drosophila)	DUTERTRE_ESTRADIOL_RESPONSE_24HR_DN		LEE_BMP2_TARGETS_UP		GOZGIT_ESR1_TARGETS_DN										KINSEY_TARGETS_OF_EWSR1_FLII_FUSION_DN																														ZWANG_TRANSIENTLY_UP_BY_1ST_EGF_PULSE_ONLY
63874	ABHD4	abhydrolase domain containing 4	DUTERTRE_ESTRADIOL_RESPONSE_24HR_DN		LEE_BMP2_TARGETS_UP		GOZGIT_ESR1_TARGETS_DN																																								ZWANG_TRANSIENTLY_UP_BY_1ST_EGF_PULSE_ONLY
113791	PIK3IP1	phosphoinositide-3-kinase interacting protein 1	DUTERTRE_ESTRADIOL_RESPONSE_24HR_DN		LEE_BMP2_TARGETS_UP				GOBERT_OLIGODENDROCYTE_DIFFERENTIATION_DN			CHEN_METABOLIC_SYNDROM_NETWORK														THUM_SYSTOLIC_HEART_FAILURE_UP		CHANG_CORE_SERUM_RESPONSE_DN	RODRIGUES_THYROID_CARCINOMA_POORLY_DIFFERENTIATED_DN																		ZWANG_TRANSIENTLY_UP_BY_1ST_EGF_PULSE_ONLY
9414	TJP2	tight junction protein 2 (zona occludens 2)	DUTERTRE_ESTRADIOL_RESPONSE_24HR_DN		LEE_BMP2_TARGETS_UP									CHICAS_RB1_TARGETS_CONFLUENT	KOINUMA_TARGETS_OF_SMAD2_OR_SMAD3	BLALOCK_ALZHEIMERS_DISEASE_UP		ONKEN_UVEAL_MELANOMA_DN																						CREIGHTON_ENDOCRINE_THERAPY_RESISTANCE_3				MASSARWEH_TAMOXIFEN_RESISTANCE_UP
9444	QKI	QKI, KH domain containing, RNA binding	DUTERTRE_ESTRADIOL_RESPONSE_24HR_DN			NAKAMURA_TUMOR_ZONE_PERIPHERAL_VS_CENTRAL_DN			GOBERT_OLIGODENDROCYTE_DIFFERENTIATION_DN	NUYTTEN_EZH2_TARGETS_UP			CUI_TCF21_TARGETS_2_DN		KOINUMA_TARGETS_OF_SMAD2_OR_SMAD3	BLALOCK_ALZHEIMERS_DISEASE_UP				FLECHNER_BIOPSY_KIDNEY_TRANSPLANT_OK_VS_DONOR_UP									RODRIGUES_THYROID_CARCINOMA_POORLY_DIFFERENTIATED_DN		SCHUETZ_BREAST_CANCER_DUCTAL_INVASIVE_UP							CHARAFE_BREAST_CANCER_LUMINAL_VS_MESENCHYMAL_DN	LU_AGING_BRAIN_UP					MASSARWEH_TAMOXIFEN_RESISTANCE_UP
24138	IFIT5	interferon-induced protein with tetratricopeptide repeats 5	DUTERTRE_ESTRADIOL_RESPONSE_24HR_DN			NAKAMURA_TUMOR_ZONE_PERIPHERAL_VS_CENTRAL_DN				NUYTTEN_EZH2_TARGETS_UP						BLALOCK_ALZHEIMERS_DISEASE_UP																					ZWANG_CLASS_1_TRANSIENTLY_INDUCED_BY_EGF												RIGGINS_TAMOXIFEN_RESISTANCE_DN
51646	YPEL5	yippee-like 5 (Drosophila)	DUTERTRE_ESTRADIOL_RESPONSE_24HR_DN			NAKAMURA_TUMOR_ZONE_PERIPHERAL_VS_CENTRAL_DN					KRIGE_RESPONSE_TO_TOSEDOSTAT_24HR_UP		CUI_TCF21_TARGETS_2_DN									KRIGE_RESPONSE_TO_TOSEDOSTAT_6HR_UP		RUIZ_TNC_TARGETS_UP			RIGGI_EWING_SARCOMA_PROGENITOR_UP								BASAKI_YBX1_TARGETS_DN					CREIGHTON_ENDOCRINE_THERAPY_RESISTANCE_3							ZWANG_TRANSIENTLY_UP_BY_1ST_EGF_PULSE_ONLY
22837	COBLL1	COBL-like 1	DUTERTRE_ESTRADIOL_RESPONSE_24HR_DN				GOZGIT_ESR1_TARGETS_DN			NUYTTEN_EZH2_TARGETS_UP					KOINUMA_TARGETS_OF_SMAD2_OR_SMAD3			ONKEN_UVEAL_MELANOMA_DN																ZHENG_BOUND_BY_FOXP3	BASAKI_YBX1_TARGETS_DN									MASSARWEH_TAMOXIFEN_RESISTANCE_UP
83699	SH3BGRL2	SH3 domain binding glutamic acid-rich protein like 2	DUTERTRE_ESTRADIOL_RESPONSE_24HR_DN				GOZGIT_ESR1_TARGETS_DN						CUI_TCF21_TARGETS_2_DN																											CREIGHTON_ENDOCRINE_THERAPY_RESISTANCE_3
4325	MMP16	matrix metallopeptidase 16 (membrane-inserted)	DUTERTRE_ESTRADIOL_RESPONSE_24HR_DN				GOZGIT_ESR1_TARGETS_DN									BLALOCK_ALZHEIMERS_DISEASE_UP																																	RIGGINS_TAMOXIFEN_RESISTANCE_DN
134111	UBE2QL1	ubiquitin-conjugating enzyme E2Q family-like 1	DUTERTRE_ESTRADIOL_RESPONSE_24HR_DN				GOZGIT_ESR1_TARGETS_DN												LIU_PROSTATE_CANCER_DN
5937	RBMS1	RNA binding motif, single stranded interacting protein 1	DUTERTRE_ESTRADIOL_RESPONSE_24HR_DN					WANG_SMARCE1_TARGETS_UP	GOBERT_OLIGODENDROCYTE_DIFFERENTIATION_DN				CUI_TCF21_TARGETS_2_DN			BLALOCK_ALZHEIMERS_DISEASE_UP			LIU_PROSTATE_CANCER_DN		PASINI_SUZ12_TARGETS_DN				CHARAFE_BREAST_CANCER_LUMINAL_VS_BASAL_DN							ONKEN_UVEAL_MELANOMA_UP					ZWANG_CLASS_1_TRANSIENTLY_INDUCED_BY_EGF						BAELDE_DIABETIC_NEPHROPATHY_DN	MASSARWEH_TAMOXIFEN_RESISTANCE_UP					RIGGINS_TAMOXIFEN_RESISTANCE_DN
54947	LPCAT2	lysophosphatidylcholine acyltransferase 2	DUTERTRE_ESTRADIOL_RESPONSE_24HR_DN					WANG_SMARCE1_TARGETS_UP				CHEN_METABOLIC_SYNDROM_NETWORK
7328	UBE2H	ubiquitin-conjugating enzyme E2H	DUTERTRE_ESTRADIOL_RESPONSE_24HR_DN						GOBERT_OLIGODENDROCYTE_DIFFERENTIATION_DN		KRIGE_RESPONSE_TO_TOSEDOSTAT_24HR_UP						KINSEY_TARGETS_OF_EWSR1_FLII_FUSION_DN					KRIGE_RESPONSE_TO_TOSEDOSTAT_6HR_UP												ZHENG_BOUND_BY_FOXP3			ZWANG_CLASS_1_TRANSIENTLY_INDUCED_BY_EGF
29940	DSE	dermatan sulfate epimerase	DUTERTRE_ESTRADIOL_RESPONSE_24HR_DN							NUYTTEN_EZH2_TARGETS_UP		CHEN_METABOLIC_SYNDROM_NETWORK			KOINUMA_TARGETS_OF_SMAD2_OR_SMAD3	BLALOCK_ALZHEIMERS_DISEASE_UP			LIU_PROSTATE_CANCER_DN				HELLER_HDAC_TARGETS_SILENCED_BY_METHYLATION_UP		CHARAFE_BREAST_CANCER_LUMINAL_VS_BASAL_DN						SCHUETZ_BREAST_CANCER_DUCTAL_INVASIVE_UP					PHONG_TNF_RESPONSE_NOT_VIA_P38		CHARAFE_BREAST_CANCER_LUMINAL_VS_MESENCHYMAL_DN
10133	OPTN	optineurin	DUTERTRE_ESTRADIOL_RESPONSE_24HR_DN							NUYTTEN_EZH2_TARGETS_UP			CUI_TCF21_TARGETS_2_DN	CHICAS_RB1_TARGETS_CONFLUENT					LIU_PROSTATE_CANCER_DN																	PHONG_TNF_RESPONSE_NOT_VIA_P38					TONKS_TARGETS_OF_RUNX1_RUNX1T1_FUSION_HSC_UP	GRAHAM_CML_DIVIDING_VS_NORMAL_QUIESCENT_DN	BAELDE_DIABETIC_NEPHROPATHY_DN
80315	CPEB4	cytoplasmic polyadenylation element binding protein 4	DUTERTRE_ESTRADIOL_RESPONSE_24HR_DN								KRIGE_RESPONSE_TO_TOSEDOSTAT_24HR_UP		CUI_TCF21_TARGETS_2_DN									KRIGE_RESPONSE_TO_TOSEDOSTAT_6HR_UP							RODRIGUES_THYROID_CARCINOMA_POORLY_DIFFERENTIATED_DN											CREIGHTON_ENDOCRINE_THERAPY_RESISTANCE_3							ZWANG_TRANSIENTLY_UP_BY_1ST_EGF_PULSE_ONLY
3685	ITGAV	integrin, alpha V (vitronectin receptor, alpha polypeptide, antigen CD51)	DUTERTRE_ESTRADIOL_RESPONSE_24HR_DN								KRIGE_RESPONSE_TO_TOSEDOSTAT_24HR_UP				KOINUMA_TARGETS_OF_SMAD2_OR_SMAD3						PASINI_SUZ12_TARGETS_DN	KRIGE_RESPONSE_TO_TOSEDOSTAT_6HR_UP																CHARAFE_BREAST_CANCER_LUMINAL_VS_MESENCHYMAL_DN	LU_AGING_BRAIN_UP				BAELDE_DIABETIC_NEPHROPATHY_DN
10627	MYL12A	myosin, light chain 12A, regulatory, non-sarcomeric	DUTERTRE_ESTRADIOL_RESPONSE_24HR_DN								KRIGE_RESPONSE_TO_TOSEDOSTAT_24HR_UP											KRIGE_RESPONSE_TO_TOSEDOSTAT_6HR_UP			CHARAFE_BREAST_CANCER_LUMINAL_VS_BASAL_DN														LU_AGING_BRAIN_UP				BAELDE_DIABETIC_NEPHROPATHY_DN			DANG_REGULATED_BY_MYC_DN
2200	FBN1	fibrillin 1	DUTERTRE_ESTRADIOL_RESPONSE_24HR_DN									CHEN_METABOLIC_SYNDROM_NETWORK		CHICAS_RB1_TARGETS_CONFLUENT		BLALOCK_ALZHEIMERS_DISEASE_UP	KINSEY_TARGETS_OF_EWSR1_FLII_FUSION_DN		LIU_PROSTATE_CANCER_DN				HELLER_HDAC_TARGETS_SILENCED_BY_METHYLATION_UP						RODRIGUES_THYROID_CARCINOMA_POORLY_DIFFERENTIATED_DN		SCHUETZ_BREAST_CANCER_DUCTAL_INVASIVE_UP							CHARAFE_BREAST_CANCER_LUMINAL_VS_MESENCHYMAL_DN										HELLEBREKERS_SILENCED_DURING_TUMOR_ANGIOGENESIS
55568	GALNT10	UDP-N-acetyl-alpha-D-galactosamine:polypeptide N-acetylgalactosaminyltransferase 10 (GalNAc-T10)	DUTERTRE_ESTRADIOL_RESPONSE_24HR_DN										CUI_TCF21_TARGETS_2_DN	CHICAS_RB1_TARGETS_CONFLUENT		BLALOCK_ALZHEIMERS_DISEASE_UP			LIU_PROSTATE_CANCER_DN										RODRIGUES_THYROID_CARCINOMA_POORLY_DIFFERENTIATED_DN															MASSARWEH_TAMOXIFEN_RESISTANCE_UP
6281	S100A10	S100 calcium binding protein A10	DUTERTRE_ESTRADIOL_RESPONSE_24HR_DN											CHICAS_RB1_TARGETS_CONFLUENT	KOINUMA_TARGETS_OF_SMAD2_OR_SMAD3		KINSEY_TARGETS_OF_EWSR1_FLII_FUSION_DN				PASINI_SUZ12_TARGETS_DN				CHARAFE_BREAST_CANCER_LUMINAL_VS_BASAL_DN
4088	SMAD3	SMAD family member 3	DUTERTRE_ESTRADIOL_RESPONSE_24HR_DN											CHICAS_RB1_TARGETS_CONFLUENT	KOINUMA_TARGETS_OF_SMAD2_OR_SMAD3										CHARAFE_BREAST_CANCER_LUMINAL_VS_BASAL_DN							ONKEN_UVEAL_MELANOMA_UP		ZHENG_BOUND_BY_FOXP3		PHONG_TNF_RESPONSE_NOT_VIA_P38	ZWANG_CLASS_1_TRANSIENTLY_INDUCED_BY_EGF	CHARAFE_BREAST_CANCER_LUMINAL_VS_MESENCHYMAL_DN
7286	TUFT1	tuftelin 1	DUTERTRE_ESTRADIOL_RESPONSE_24HR_DN												KOINUMA_TARGETS_OF_SMAD2_OR_SMAD3		KINSEY_TARGETS_OF_EWSR1_FLII_FUSION_DN						HELLER_HDAC_TARGETS_SILENCED_BY_METHYLATION_UP														ZWANG_CLASS_1_TRANSIENTLY_INDUCED_BY_EGF
5101	PCDH9	protocadherin 9	DUTERTRE_ESTRADIOL_RESPONSE_24HR_DN													BLALOCK_ALZHEIMERS_DISEASE_UP			LIU_PROSTATE_CANCER_DN				HELLER_HDAC_TARGETS_SILENCED_BY_METHYLATION_UP				RIGGI_EWING_SARCOMA_PROGENITOR_UP															GRAHAM_CML_DIVIDING_VS_NORMAL_QUIESCENT_DN
4311	MME	membrane metallo-endopeptidase	DUTERTRE_ESTRADIOL_RESPONSE_24HR_DN																LIU_PROSTATE_CANCER_DN						CHARAFE_BREAST_CANCER_LUMINAL_VS_BASAL_DN						SCHUETZ_BREAST_CANCER_DUCTAL_INVASIVE_UP												BAELDE_DIABETIC_NEPHROPATHY_DN				ZWANG_TRANSIENTLY_UP_BY_1ST_EGF_PULSE_ONLY
2977	GUCY1A2	guanylate cyclase 1, soluble, alpha 2	DUTERTRE_ESTRADIOL_RESPONSE_24HR_DN																																												ZWANG_TRANSIENTLY_UP_BY_1ST_EGF_PULSE_ONLY
9452	ITM2A	integral membrane protein 2A		WONG_ADULT_TISSUE_STEM_MODULE	LEE_BMP2_TARGETS_UP			WANG_SMARCE1_TARGETS_UP										ONKEN_UVEAL_MELANOMA_DN		FLECHNER_BIOPSY_KIDNEY_TRANSPLANT_OK_VS_DONOR_UP		KRIGE_RESPONSE_TO_TOSEDOSTAT_6HR_UP					RIGGI_EWING_SARCOMA_PROGENITOR_UP			HAN_SATB1_TARGETS_UP									LU_AGING_BRAIN_UP
4240	MFGE8	milk fat globule-EGF factor 8 protein		WONG_ADULT_TISSUE_STEM_MODULE	LEE_BMP2_TARGETS_UP							CHEN_METABOLIC_SYNDROM_NETWORK		CHICAS_RB1_TARGETS_CONFLUENT											CHARAFE_BREAST_CANCER_LUMINAL_VS_BASAL_DN	THUM_SYSTOLIC_HEART_FAILURE_UP		CHANG_CORE_SERUM_RESPONSE_DN					MONNIER_POSTRADIATION_TUMOR_ESCAPE_DN					CHARAFE_BREAST_CANCER_LUMINAL_VS_MESENCHYMAL_DN
112	ADCY6	adenylate cyclase 6		WONG_ADULT_TISSUE_STEM_MODULE	LEE_BMP2_TARGETS_UP							CHEN_METABOLIC_SYNDROM_NETWORK						ONKEN_UVEAL_MELANOMA_DN
27244	SESN1	sestrin 1		WONG_ADULT_TISSUE_STEM_MODULE	LEE_BMP2_TARGETS_UP							CHEN_METABOLIC_SYNDROM_NETWORK																CHANG_CORE_SERUM_RESPONSE_DN	RODRIGUES_THYROID_CARCINOMA_POORLY_DIFFERENTIATED_DN					ZHENG_BOUND_BY_FOXP3
8848	TSC22D1	TSC22 domain family, member 1		WONG_ADULT_TISSUE_STEM_MODULE	LEE_BMP2_TARGETS_UP										KOINUMA_TARGETS_OF_SMAD2_OR_SMAD3					FLECHNER_BIOPSY_KIDNEY_TRANSPLANT_OK_VS_DONOR_UP								CHANG_CORE_SERUM_RESPONSE_DN	RODRIGUES_THYROID_CARCINOMA_POORLY_DIFFERENTIATED_DN	HAN_SATB1_TARGETS_UP		ONKEN_UVEAL_MELANOMA_UP					ZWANG_CLASS_1_TRANSIENTLY_INDUCED_BY_EGF			CREIGHTON_ENDOCRINE_THERAPY_RESISTANCE_3
57326	PBXIP1	pre-B-cell leukemia homeobox interacting protein 1		WONG_ADULT_TISSUE_STEM_MODULE	LEE_BMP2_TARGETS_UP											BLALOCK_ALZHEIMERS_DISEASE_UP	KINSEY_TARGETS_OF_EWSR1_FLII_FUSION_DN											CHANG_CORE_SERUM_RESPONSE_DN					MONNIER_POSTRADIATION_TUMOR_ESCAPE_DN												KAAB_HEART_ATRIUM_VS_VENTRICLE_UP		ZWANG_TRANSIENTLY_UP_BY_1ST_EGF_PULSE_ONLY
55607	PPP1R9A	protein phosphatase 1, regulatory subunit 9A		WONG_ADULT_TISSUE_STEM_MODULE	LEE_BMP2_TARGETS_UP											BLALOCK_ALZHEIMERS_DISEASE_UP	KINSEY_TARGETS_OF_EWSR1_FLII_FUSION_DN																		BASAKI_YBX1_TARGETS_DN
11015	KDELR3	KDEL (Lys-Asp-Glu-Leu) endoplasmic reticulum protein retention receptor 3		WONG_ADULT_TISSUE_STEM_MODULE		NAKAMURA_TUMOR_ZONE_PERIPHERAL_VS_CENTRAL_DN	GOZGIT_ESR1_TARGETS_DN																									ONKEN_UVEAL_MELANOMA_UP												MASSARWEH_TAMOXIFEN_RESISTANCE_UP
2353	FOS	FBJ murine osteosarcoma viral oncogene homolog		WONG_ADULT_TISSUE_STEM_MODULE		NAKAMURA_TUMOR_ZONE_PERIPHERAL_VS_CENTRAL_DN			GOBERT_OLIGODENDROCYTE_DIFFERENTIATION_DN			CHEN_METABOLIC_SYNDROM_NETWORK											HELLER_HDAC_TARGETS_SILENCED_BY_METHYLATION_UP				RIGGI_EWING_SARCOMA_PROGENITOR_UP						MONNIER_POSTRADIATION_TUMOR_ESCAPE_DN		BASAKI_YBX1_TARGETS_DN
781	CACNA2D1	calcium channel, voltage-dependent, alpha 2/delta subunit 1		WONG_ADULT_TISSUE_STEM_MODULE		NAKAMURA_TUMOR_ZONE_PERIPHERAL_VS_CENTRAL_DN			GOBERT_OLIGODENDROCYTE_DIFFERENTIATION_DN																				RODRIGUES_THYROID_CARCINOMA_POORLY_DIFFERENTIATED_DN
1756	DMD	dystrophin		WONG_ADULT_TISSUE_STEM_MODULE		NAKAMURA_TUMOR_ZONE_PERIPHERAL_VS_CENTRAL_DN										BLALOCK_ALZHEIMERS_DISEASE_UP		ONKEN_UVEAL_MELANOMA_DN	LIU_PROSTATE_CANCER_DN						CHARAFE_BREAST_CANCER_LUMINAL_VS_BASAL_DN		RIGGI_EWING_SARCOMA_PROGENITOR_UP		RODRIGUES_THYROID_CARCINOMA_POORLY_DIFFERENTIATED_DN									CHARAFE_BREAST_CANCER_LUMINAL_VS_MESENCHYMAL_DN				GRAHAM_CML_DIVIDING_VS_NORMAL_QUIESCENT_DN						HELLEBREKERS_SILENCED_DURING_TUMOR_ANGIOGENESIS
2752	GLUL	glutamate-ammonia ligase		WONG_ADULT_TISSUE_STEM_MODULE		NAKAMURA_TUMOR_ZONE_PERIPHERAL_VS_CENTRAL_DN												ONKEN_UVEAL_MELANOMA_DN					HELLER_HDAC_TARGETS_SILENCED_BY_METHYLATION_UP						RODRIGUES_THYROID_CARCINOMA_POORLY_DIFFERENTIATED_DN														BAELDE_DIABETIC_NEPHROPATHY_DN
54477	PLEKHA5	pleckstrin homology domain containing, family A member 5		WONG_ADULT_TISSUE_STEM_MODULE			GOZGIT_ESR1_TARGETS_DN				KRIGE_RESPONSE_TO_TOSEDOSTAT_24HR_UP					BLALOCK_ALZHEIMERS_DISEASE_UP						KRIGE_RESPONSE_TO_TOSEDOSTAT_6HR_UP														PHONG_TNF_RESPONSE_NOT_VIA_P38													RIGGINS_TAMOXIFEN_RESISTANCE_DN
202	AIM1	absent in melanoma 1		WONG_ADULT_TISSUE_STEM_MODULE			GOZGIT_ESR1_TARGETS_DN									BLALOCK_ALZHEIMERS_DISEASE_UP									CHARAFE_BREAST_CANCER_LUMINAL_VS_BASAL_DN										BASAKI_YBX1_TARGETS_DN	PHONG_TNF_RESPONSE_NOT_VIA_P38													RIGGINS_TAMOXIFEN_RESISTANCE_DN
23705	CADM1	cell adhesion molecule 1		WONG_ADULT_TISSUE_STEM_MODULE				WANG_SMARCE1_TARGETS_UP	GOBERT_OLIGODENDROCYTE_DIFFERENTIATION_DN			CHEN_METABOLIC_SYNDROM_NETWORK		CHICAS_RB1_TARGETS_CONFLUENT																		ONKEN_UVEAL_MELANOMA_UP				PHONG_TNF_RESPONSE_NOT_VIA_P38												HELLEBREKERS_SILENCED_DURING_TUMOR_ANGIOGENESIS
4638	MYLK	myosin light chain kinase		WONG_ADULT_TISSUE_STEM_MODULE				WANG_SMARCE1_TARGETS_UP	GOBERT_OLIGODENDROCYTE_DIFFERENTIATION_DN					CHICAS_RB1_TARGETS_CONFLUENT		BLALOCK_ALZHEIMERS_DISEASE_UP			LIU_PROSTATE_CANCER_DN										RODRIGUES_THYROID_CARCINOMA_POORLY_DIFFERENTIATED_DN									CHARAFE_BREAST_CANCER_LUMINAL_VS_MESENCHYMAL_DN					BAELDE_DIABETIC_NEPHROPATHY_DN	MASSARWEH_TAMOXIFEN_RESISTANCE_UP	KAAB_HEART_ATRIUM_VS_VENTRICLE_UP
8204	NRIP1	nuclear receptor interacting protein 1		WONG_ADULT_TISSUE_STEM_MODULE				WANG_SMARCE1_TARGETS_UP										ONKEN_UVEAL_MELANOMA_DN		FLECHNER_BIOPSY_KIDNEY_TRANSPLANT_OK_VS_DONOR_UP														ZHENG_BOUND_BY_FOXP3			ZWANG_CLASS_1_TRANSIENTLY_INDUCED_BY_EGF					GRAHAM_CML_DIVIDING_VS_NORMAL_QUIESCENT_DN
10186	LHFP	lipoma HMGIC fusion partner		WONG_ADULT_TISSUE_STEM_MODULE					GOBERT_OLIGODENDROCYTE_DIFFERENTIATION_DN	NUYTTEN_EZH2_TARGETS_UP		CHEN_METABOLIC_SYNDROM_NETWORK		CHICAS_RB1_TARGETS_CONFLUENT							PASINI_SUZ12_TARGETS_DN										SCHUETZ_BREAST_CANCER_DUCTAL_INVASIVE_UP	ONKEN_UVEAL_MELANOMA_UP						CHARAFE_BREAST_CANCER_LUMINAL_VS_MESENCHYMAL_DN
84898	PLXDC2	plexin domain containing 2		WONG_ADULT_TISSUE_STEM_MODULE					GOBERT_OLIGODENDROCYTE_DIFFERENTIATION_DN			CHEN_METABOLIC_SYNDROM_NETWORK	CUI_TCF21_TARGETS_2_DN																																		ZWANG_TRANSIENTLY_UP_BY_1ST_EGF_PULSE_ONLY
3398	ID2	inhibitor of DNA binding 2, dominant negative helix-loop-helix protein		WONG_ADULT_TISSUE_STEM_MODULE						NUYTTEN_EZH2_TARGETS_UP	KRIGE_RESPONSE_TO_TOSEDOSTAT_24HR_UP							ONKEN_UVEAL_MELANOMA_DN			PASINI_SUZ12_TARGETS_DN	KRIGE_RESPONSE_TO_TOSEDOSTAT_6HR_UP	HELLER_HDAC_TARGETS_SILENCED_BY_METHYLATION_UP	RUIZ_TNC_TARGETS_UP			RIGGI_EWING_SARCOMA_PROGENITOR_UP																			DANG_REGULATED_BY_MYC_DN	ZWANG_TRANSIENTLY_UP_BY_1ST_EGF_PULSE_ONLY
5997	RGS2	regulator of G-protein signaling 2, 24kDa		WONG_ADULT_TISSUE_STEM_MODULE							KRIGE_RESPONSE_TO_TOSEDOSTAT_24HR_UP	CHEN_METABOLIC_SYNDROM_NETWORK	CUI_TCF21_TARGETS_2_DN									KRIGE_RESPONSE_TO_TOSEDOSTAT_6HR_UP			CHARAFE_BREAST_CANCER_LUMINAL_VS_BASAL_DN		RIGGI_EWING_SARCOMA_PROGENITOR_UP				SCHUETZ_BREAST_CANCER_DUCTAL_INVASIVE_UP							CHARAFE_BREAST_CANCER_LUMINAL_VS_MESENCHYMAL_DN			TONKS_TARGETS_OF_RUNX1_RUNX1T1_FUSION_HSC_UP								RIGGINS_TAMOXIFEN_RESISTANCE_DN
3716	JAK1	Janus kinase 1		WONG_ADULT_TISSUE_STEM_MODULE							KRIGE_RESPONSE_TO_TOSEDOSTAT_24HR_UP		CUI_TCF21_TARGETS_2_DN									KRIGE_RESPONSE_TO_TOSEDOSTAT_6HR_UP					RIGGI_EWING_SARCOMA_PROGENITOR_UP							ZHENG_BOUND_BY_FOXP3		PHONG_TNF_RESPONSE_NOT_VIA_P38
22822	PHLDA1	pleckstrin homology-like domain, family A, member 1		WONG_ADULT_TISSUE_STEM_MODULE							KRIGE_RESPONSE_TO_TOSEDOSTAT_24HR_UP						KINSEY_TARGETS_OF_EWSR1_FLII_FUSION_DN	ONKEN_UVEAL_MELANOMA_DN	LIU_PROSTATE_CANCER_DN		PASINI_SUZ12_TARGETS_DN	KRIGE_RESPONSE_TO_TOSEDOSTAT_6HR_UP		RUIZ_TNC_TARGETS_UP	CHARAFE_BREAST_CANCER_LUMINAL_VS_BASAL_DN	THUM_SYSTOLIC_HEART_FAILURE_UP									BASAKI_YBX1_TARGETS_DN			CHARAFE_BREAST_CANCER_LUMINAL_VS_MESENCHYMAL_DN			TONKS_TARGETS_OF_RUNX1_RUNX1T1_FUSION_HSC_UP
2273	FHL1	four and a half LIM domains 1		WONG_ADULT_TISSUE_STEM_MODULE								CHEN_METABOLIC_SYNDROM_NETWORK							LIU_PROSTATE_CANCER_DN	FLECHNER_BIOPSY_KIDNEY_TRANSPLANT_OK_VS_DONOR_UP			HELLER_HDAC_TARGETS_SILENCED_BY_METHYLATION_UP		CHARAFE_BREAST_CANCER_LUMINAL_VS_BASAL_DN					HAN_SATB1_TARGETS_UP		ONKEN_UVEAL_MELANOMA_UP						CHARAFE_BREAST_CANCER_LUMINAL_VS_MESENCHYMAL_DN
10231	RCAN2	regulator of calcineurin 2		WONG_ADULT_TISSUE_STEM_MODULE									CUI_TCF21_TARGETS_2_DN						LIU_PROSTATE_CANCER_DN											HAN_SATB1_TARGETS_UP	SCHUETZ_BREAST_CANCER_DUCTAL_INVASIVE_UP
3142	HLX	H2.0-like homeobox		WONG_ADULT_TISSUE_STEM_MODULE									CUI_TCF21_TARGETS_2_DN																													GRAHAM_CML_DIVIDING_VS_NORMAL_QUIESCENT_DN
4684	NCAM1	neural cell adhesion molecule 1		WONG_ADULT_TISSUE_STEM_MODULE												BLALOCK_ALZHEIMERS_DISEASE_UP			LIU_PROSTATE_CANCER_DN				HELLER_HDAC_TARGETS_SILENCED_BY_METHYLATION_UP																							DANG_REGULATED_BY_MYC_DN
1911	PHC1	polyhomeotic homolog 1 (Drosophila)		WONG_ADULT_TISSUE_STEM_MODULE
1363	CPE	carboxypeptidase E			LEE_BMP2_TARGETS_UP	NAKAMURA_TUMOR_ZONE_PERIPHERAL_VS_CENTRAL_DN	GOZGIT_ESR1_TARGETS_DN	WANG_SMARCE1_TARGETS_UP						CHICAS_RB1_TARGETS_CONFLUENT							PASINI_SUZ12_TARGETS_DN								RODRIGUES_THYROID_CARCINOMA_POORLY_DIFFERENTIATED_DN					ZHENG_BOUND_BY_FOXP3											KAAB_HEART_ATRIUM_VS_VENTRICLE_UP		ZWANG_TRANSIENTLY_UP_BY_1ST_EGF_PULSE_ONLY	HELLEBREKERS_SILENCED_DURING_TUMOR_ANGIOGENESIS
27250	PDCD4	programmed cell death 4 (neoplastic transformation inhibitor)			LEE_BMP2_TARGETS_UP	NAKAMURA_TUMOR_ZONE_PERIPHERAL_VS_CENTRAL_DN			GOBERT_OLIGODENDROCYTE_DIFFERENTIATION_DN		KRIGE_RESPONSE_TO_TOSEDOSTAT_24HR_UP					BLALOCK_ALZHEIMERS_DISEASE_UP	KINSEY_TARGETS_OF_EWSR1_FLII_FUSION_DN	ONKEN_UVEAL_MELANOMA_DN				KRIGE_RESPONSE_TO_TOSEDOSTAT_6HR_UP		RUIZ_TNC_TARGETS_UP					RODRIGUES_THYROID_CARCINOMA_POORLY_DIFFERENTIATED_DN						BASAKI_YBX1_TARGETS_DN						TONKS_TARGETS_OF_RUNX1_RUNX1T1_FUSION_HSC_UP						ZWANG_TRANSIENTLY_UP_BY_1ST_EGF_PULSE_ONLY
9445	ITM2B	integral membrane protein 2B			LEE_BMP2_TARGETS_UP	NAKAMURA_TUMOR_ZONE_PERIPHERAL_VS_CENTRAL_DN					KRIGE_RESPONSE_TO_TOSEDOSTAT_24HR_UP											KRIGE_RESPONSE_TO_TOSEDOSTAT_6HR_UP												ZHENG_BOUND_BY_FOXP3												DANG_REGULATED_BY_MYC_DN		HELLEBREKERS_SILENCED_DURING_TUMOR_ANGIOGENESIS
6304	SATB1	SATB homeobox 1			LEE_BMP2_TARGETS_UP	NAKAMURA_TUMOR_ZONE_PERIPHERAL_VS_CENTRAL_DN											KINSEY_TARGETS_OF_EWSR1_FLII_FUSION_DN	ONKEN_UVEAL_MELANOMA_DN										CHANG_CORE_SERUM_RESPONSE_DN		HAN_SATB1_TARGETS_UP				ZHENG_BOUND_BY_FOXP3
2517	FUCA1	fucosidase, alpha-L- 1, tissue			LEE_BMP2_TARGETS_UP	NAKAMURA_TUMOR_ZONE_PERIPHERAL_VS_CENTRAL_DN																	HELLER_HDAC_TARGETS_SILENCED_BY_METHYLATION_UP							HAN_SATB1_TARGETS_UP										CREIGHTON_ENDOCRINE_THERAPY_RESISTANCE_3				MASSARWEH_TAMOXIFEN_RESISTANCE_UP				HELLEBREKERS_SILENCED_DURING_TUMOR_ANGIOGENESIS
2634	GBP2	guanylate binding protein 2, interferon-inducible			LEE_BMP2_TARGETS_UP		GOZGIT_ESR1_TARGETS_DN			NUYTTEN_EZH2_TARGETS_UP				CHICAS_RB1_TARGETS_CONFLUENT		BLALOCK_ALZHEIMERS_DISEASE_UP			LIU_PROSTATE_CANCER_DN		PASINI_SUZ12_TARGETS_DN			RUIZ_TNC_TARGETS_UP						HAN_SATB1_TARGETS_UP			MONNIER_POSTRADIATION_TUMOR_ESCAPE_DN			PHONG_TNF_RESPONSE_NOT_VIA_P38					TONKS_TARGETS_OF_RUNX1_RUNX1T1_FUSION_HSC_UP	GRAHAM_CML_DIVIDING_VS_NORMAL_QUIESCENT_DN				DANG_REGULATED_BY_MYC_DN	ZWANG_TRANSIENTLY_UP_BY_1ST_EGF_PULSE_ONLY
1191	CLU	clusterin			LEE_BMP2_TARGETS_UP		GOZGIT_ESR1_TARGETS_DN							CHICAS_RB1_TARGETS_CONFLUENT	KOINUMA_TARGETS_OF_SMAD2_OR_SMAD3	BLALOCK_ALZHEIMERS_DISEASE_UP			LIU_PROSTATE_CANCER_DN	FLECHNER_BIOPSY_KIDNEY_TRANSPLANT_OK_VS_DONOR_UP				RUIZ_TNC_TARGETS_UP					RODRIGUES_THYROID_CARCINOMA_POORLY_DIFFERENTIATED_DN	HAN_SATB1_TARGETS_UP			MONNIER_POSTRADIATION_TUMOR_ESCAPE_DN															HELLEBREKERS_SILENCED_DURING_TUMOR_ANGIOGENESIS
4915	NTRK2	neurotrophic tyrosine kinase, receptor, type 2			LEE_BMP2_TARGETS_UP			WANG_SMARCE1_TARGETS_UP																															LU_AGING_BRAIN_UP				BAELDE_DIABETIC_NEPHROPATHY_DN		KAAB_HEART_ATRIUM_VS_VENTRICLE_UP
694	BTG1	B-cell translocation gene 1, anti-proliferative			LEE_BMP2_TARGETS_UP				GOBERT_OLIGODENDROCYTE_DIFFERENTIATION_DN		KRIGE_RESPONSE_TO_TOSEDOSTAT_24HR_UP				KOINUMA_TARGETS_OF_SMAD2_OR_SMAD3		KINSEY_TARGETS_OF_EWSR1_FLII_FUSION_DN	ONKEN_UVEAL_MELANOMA_DN				KRIGE_RESPONSE_TO_TOSEDOSTAT_6HR_UP	HELLER_HDAC_TARGETS_SILENCED_BY_METHYLATION_UP	RUIZ_TNC_TARGETS_UP											BASAKI_YBX1_TARGETS_DN		ZWANG_CLASS_1_TRANSIENTLY_INDUCED_BY_EGF			CREIGHTON_ENDOCRINE_THERAPY_RESISTANCE_3					KAAB_HEART_ATRIUM_VS_VENTRICLE_UP
57458	TMCC3	transmembrane and coiled-coil domain family 3			LEE_BMP2_TARGETS_UP				GOBERT_OLIGODENDROCYTE_DIFFERENTIATION_DN				CUI_TCF21_TARGETS_2_DN								PASINI_SUZ12_TARGETS_DN								RODRIGUES_THYROID_CARCINOMA_POORLY_DIFFERENTIATED_DN				MONNIER_POSTRADIATION_TUMOR_ESCAPE_DN
83719	YPEL3	yippee-like 3 (Drosophila)			LEE_BMP2_TARGETS_UP				GOBERT_OLIGODENDROCYTE_DIFFERENTIATION_DN								KINSEY_TARGETS_OF_EWSR1_FLII_FUSION_DN											CHANG_CORE_SERUM_RESPONSE_DN
4013	VWA5A	von Willebrand factor A domain containing 5A			LEE_BMP2_TARGETS_UP				GOBERT_OLIGODENDROCYTE_DIFFERENTIATION_DN									ONKEN_UVEAL_MELANOMA_DN											RODRIGUES_THYROID_CARCINOMA_POORLY_DIFFERENTIATED_DN				MONNIER_POSTRADIATION_TUMOR_ESCAPE_DN														ZWANG_TRANSIENTLY_UP_BY_1ST_EGF_PULSE_ONLY
83988	NCALD	neurocalcin delta			LEE_BMP2_TARGETS_UP				GOBERT_OLIGODENDROCYTE_DIFFERENTIATION_DN																										BASAKI_YBX1_TARGETS_DN					CREIGHTON_ENDOCRINE_THERAPY_RESISTANCE_3
54587	MXRA8	matrix-remodelling associated 8			LEE_BMP2_TARGETS_UP							CHEN_METABOLIC_SYNDROM_NETWORK					KINSEY_TARGETS_OF_EWSR1_FLII_FUSION_DN													HAN_SATB1_TARGETS_UP	SCHUETZ_BREAST_CANCER_DUCTAL_INVASIVE_UP												BAELDE_DIABETIC_NEPHROPATHY_DN
144110	TMEM86A	transmembrane protein 86A			LEE_BMP2_TARGETS_UP							CHEN_METABOLIC_SYNDROM_NETWORK
2309	FOXO3	forkhead box O3			LEE_BMP2_TARGETS_UP										KOINUMA_TARGETS_OF_SMAD2_OR_SMAD3	BLALOCK_ALZHEIMERS_DISEASE_UP
60685	ZFAND3	zinc finger, AN1-type domain 3			LEE_BMP2_TARGETS_UP											BLALOCK_ALZHEIMERS_DISEASE_UP																															ZWANG_TRANSIENTLY_UP_BY_1ST_EGF_PULSE_ONLY
5789	PTPRD	protein tyrosine phosphatase, receptor type, D			LEE_BMP2_TARGETS_UP															FLECHNER_BIOPSY_KIDNEY_TRANSPLANT_OK_VS_DONOR_UP																							BAELDE_DIABETIC_NEPHROPATHY_DN
1519	CTSO	cathepsin O			LEE_BMP2_TARGETS_UP																												MONNIER_POSTRADIATION_TUMOR_ESCAPE_DN									GRAHAM_CML_DIVIDING_VS_NORMAL_QUIESCENT_DN		MASSARWEH_TAMOXIFEN_RESISTANCE_UP					RIGGINS_TAMOXIFEN_RESISTANCE_DN
168544	ZNF467	zinc finger protein 467			LEE_BMP2_TARGETS_UP
5099	PCDH7	protocadherin 7				NAKAMURA_TUMOR_ZONE_PERIPHERAL_VS_CENTRAL_DN	GOZGIT_ESR1_TARGETS_DN	WANG_SMARCE1_TARGETS_UP	GOBERT_OLIGODENDROCYTE_DIFFERENTIATION_DN	NUYTTEN_EZH2_TARGETS_UP									LIU_PROSTATE_CANCER_DN								RIGGI_EWING_SARCOMA_PROGENITOR_UP					ONKEN_UVEAL_MELANOMA_UP					ZWANG_CLASS_1_TRANSIENTLY_INDUCED_BY_EGF
22836	RHOBTB3	Rho-related BTB domain containing 3				NAKAMURA_TUMOR_ZONE_PERIPHERAL_VS_CENTRAL_DN	GOZGIT_ESR1_TARGETS_DN	WANG_SMARCE1_TARGETS_UP	GOBERT_OLIGODENDROCYTE_DIFFERENTIATION_DN		KRIGE_RESPONSE_TO_TOSEDOSTAT_24HR_UP					BLALOCK_ALZHEIMERS_DISEASE_UP		ONKEN_UVEAL_MELANOMA_DN		FLECHNER_BIOPSY_KIDNEY_TRANSPLANT_OK_VS_DONOR_UP	PASINI_SUZ12_TARGETS_DN	KRIGE_RESPONSE_TO_TOSEDOSTAT_6HR_UP														PHONG_TNF_RESPONSE_NOT_VIA_P38			LU_AGING_BRAIN_UP								ZWANG_TRANSIENTLY_UP_BY_1ST_EGF_PULSE_ONLY
25805	BAMBI	BMP and activin membrane-bound inhibitor homolog (Xenopus laevis)				NAKAMURA_TUMOR_ZONE_PERIPHERAL_VS_CENTRAL_DN	GOZGIT_ESR1_TARGETS_DN											ONKEN_UVEAL_MELANOMA_DN		FLECHNER_BIOPSY_KIDNEY_TRANSPLANT_OK_VS_DONOR_UP				RUIZ_TNC_TARGETS_UP			RIGGI_EWING_SARCOMA_PROGENITOR_UP									PHONG_TNF_RESPONSE_NOT_VIA_P38			LU_AGING_BRAIN_UP		TONKS_TARGETS_OF_RUNX1_RUNX1T1_FUSION_HSC_UP			MASSARWEH_TAMOXIFEN_RESISTANCE_UP	KAAB_HEART_ATRIUM_VS_VENTRICLE_UP
6451	SH3BGRL	SH3 domain binding glutamic acid-rich protein like				NAKAMURA_TUMOR_ZONE_PERIPHERAL_VS_CENTRAL_DN	GOZGIT_ESR1_TARGETS_DN												LIU_PROSTATE_CANCER_DN	FLECHNER_BIOPSY_KIDNEY_TRANSPLANT_OK_VS_DONOR_UP	PASINI_SUZ12_TARGETS_DN																							MASSARWEH_TAMOXIFEN_RESISTANCE_UP
6695	SPOCK1	sparc/osteonectin, cwcv and kazal-like domains proteoglycan (testican) 1				NAKAMURA_TUMOR_ZONE_PERIPHERAL_VS_CENTRAL_DN		WANG_SMARCE1_TARGETS_UP						CHICAS_RB1_TARGETS_CONFLUENT																	SCHUETZ_BREAST_CANCER_DUCTAL_INVASIVE_UP												BAELDE_DIABETIC_NEPHROPATHY_DN		KAAB_HEART_ATRIUM_VS_VENTRICLE_UP
3673	ITGA2	integrin, alpha 2 (CD49B, alpha 2 subunit of VLA-2 receptor)				NAKAMURA_TUMOR_ZONE_PERIPHERAL_VS_CENTRAL_DN		WANG_SMARCE1_TARGETS_UP							KOINUMA_TARGETS_OF_SMAD2_OR_SMAD3				LIU_PROSTATE_CANCER_DN																	PHONG_TNF_RESPONSE_NOT_VIA_P38
3426	CFI	complement factor I				NAKAMURA_TUMOR_ZONE_PERIPHERAL_VS_CENTRAL_DN		WANG_SMARCE1_TARGETS_UP																	CHARAFE_BREAST_CANCER_LUMINAL_VS_BASAL_DN	THUM_SYSTOLIC_HEART_FAILURE_UP
3135	HLA-G	major histocompatibility complex, class I, G				NAKAMURA_TUMOR_ZONE_PERIPHERAL_VS_CENTRAL_DN				NUYTTEN_EZH2_TARGETS_UP	KRIGE_RESPONSE_TO_TOSEDOSTAT_24HR_UP	CHEN_METABOLIC_SYNDROM_NETWORK								FLECHNER_BIOPSY_KIDNEY_TRANSPLANT_OK_VS_DONOR_UP		KRIGE_RESPONSE_TO_TOSEDOSTAT_6HR_UP										ONKEN_UVEAL_MELANOMA_UP	MONNIER_POSTRADIATION_TUMOR_ESCAPE_DN			PHONG_TNF_RESPONSE_NOT_VIA_P38
5352	PLOD2	procollagen-lysine, 2-oxoglutarate 5-dioxygenase 2				NAKAMURA_TUMOR_ZONE_PERIPHERAL_VS_CENTRAL_DN				NUYTTEN_EZH2_TARGETS_UP			CUI_TCF21_TARGETS_2_DN		KOINUMA_TARGETS_OF_SMAD2_OR_SMAD3	BLALOCK_ALZHEIMERS_DISEASE_UP		ONKEN_UVEAL_MELANOMA_DN		FLECHNER_BIOPSY_KIDNEY_TRANSPLANT_OK_VS_DONOR_UP	PASINI_SUZ12_TARGETS_DN														BASAKI_YBX1_TARGETS_DN				LU_AGING_BRAIN_UP				BAELDE_DIABETIC_NEPHROPATHY_DN
83604	TMEM47	transmembrane protein 47				NAKAMURA_TUMOR_ZONE_PERIPHERAL_VS_CENTRAL_DN				NUYTTEN_EZH2_TARGETS_UP				CHICAS_RB1_TARGETS_CONFLUENT				ONKEN_UVEAL_MELANOMA_DN			PASINI_SUZ12_TARGETS_DN		HELLER_HDAC_TARGETS_SILENCED_BY_METHYLATION_UP								SCHUETZ_BREAST_CANCER_DUCTAL_INVASIVE_UP				BASAKI_YBX1_TARGETS_DN				LU_AGING_BRAIN_UP								ZWANG_TRANSIENTLY_UP_BY_1ST_EGF_PULSE_ONLY
3107	HLA-C	major histocompatibility complex, class I, C				NAKAMURA_TUMOR_ZONE_PERIPHERAL_VS_CENTRAL_DN				NUYTTEN_EZH2_TARGETS_UP														RUIZ_TNC_TARGETS_UP		THUM_SYSTOLIC_HEART_FAILURE_UP						ONKEN_UVEAL_MELANOMA_UP				PHONG_TNF_RESPONSE_NOT_VIA_P38												HELLEBREKERS_SILENCED_DURING_TUMOR_ANGIOGENESIS
3106	HLA-B	major histocompatibility complex, class I, B				NAKAMURA_TUMOR_ZONE_PERIPHERAL_VS_CENTRAL_DN				NUYTTEN_EZH2_TARGETS_UP																						ONKEN_UVEAL_MELANOMA_UP				PHONG_TNF_RESPONSE_NOT_VIA_P38
4077	NBR1	neighbor of BRCA1 gene 1				NAKAMURA_TUMOR_ZONE_PERIPHERAL_VS_CENTRAL_DN					KRIGE_RESPONSE_TO_TOSEDOSTAT_24HR_UP											KRIGE_RESPONSE_TO_TOSEDOSTAT_6HR_UP		RUIZ_TNC_TARGETS_UP		THUM_SYSTOLIC_HEART_FAILURE_UP
6590	SLPI	secretory leukocyte peptidase inhibitor				NAKAMURA_TUMOR_ZONE_PERIPHERAL_VS_CENTRAL_DN						CHEN_METABOLIC_SYNDROM_NETWORK													CHARAFE_BREAST_CANCER_LUMINAL_VS_BASAL_DN			CHANG_CORE_SERUM_RESPONSE_DN	RODRIGUES_THYROID_CARCINOMA_POORLY_DIFFERENTIATED_DN						BASAKI_YBX1_TARGETS_DN		ZWANG_CLASS_1_TRANSIENTLY_INDUCED_BY_EGF			CREIGHTON_ENDOCRINE_THERAPY_RESISTANCE_3
8334	HIST1H2AC	histone cluster 1, H2ac				NAKAMURA_TUMOR_ZONE_PERIPHERAL_VS_CENTRAL_DN											KINSEY_TARGETS_OF_EWSR1_FLII_FUSION_DN	ONKEN_UVEAL_MELANOMA_DN					HELLER_HDAC_TARGETS_SILENCED_BY_METHYLATION_UP				RIGGI_EWING_SARCOMA_PROGENITOR_UP			HAN_SATB1_TARGETS_UP									LU_AGING_BRAIN_UP			GRAHAM_CML_DIVIDING_VS_NORMAL_QUIESCENT_DN
51279	C1RL	complement component 1, r subcomponent-like				NAKAMURA_TUMOR_ZONE_PERIPHERAL_VS_CENTRAL_DN																		RUIZ_TNC_TARGETS_UP				CHANG_CORE_SERUM_RESPONSE_DN
3437	IFIT3	interferon-induced protein with tetratricopeptide repeats 3					GOZGIT_ESR1_TARGETS_DN	WANG_SMARCE1_TARGETS_UP			KRIGE_RESPONSE_TO_TOSEDOSTAT_24HR_UP	CHEN_METABOLIC_SYNDROM_NETWORK										KRIGE_RESPONSE_TO_TOSEDOSTAT_6HR_UP			CHARAFE_BREAST_CANCER_LUMINAL_VS_BASAL_DN					HAN_SATB1_TARGETS_UP				ZHENG_BOUND_BY_FOXP3
2934	GSN	gelsolin					GOZGIT_ESR1_TARGETS_DN	WANG_SMARCE1_TARGETS_UP				CHEN_METABOLIC_SYNDROM_NETWORK	CUI_TCF21_TARGETS_2_DN	CHICAS_RB1_TARGETS_CONFLUENT			KINSEY_TARGETS_OF_EWSR1_FLII_FUSION_DN			FLECHNER_BIOPSY_KIDNEY_TRANSPLANT_OK_VS_DONOR_UP	PASINI_SUZ12_TARGETS_DN		HELLER_HDAC_TARGETS_SILENCED_BY_METHYLATION_UP	RUIZ_TNC_TARGETS_UP		THUM_SYSTOLIC_HEART_FAILURE_UP		CHANG_CORE_SERUM_RESPONSE_DN	RODRIGUES_THYROID_CARCINOMA_POORLY_DIFFERENTIATED_DN	HAN_SATB1_TARGETS_UP			MONNIER_POSTRADIATION_TUMOR_ESCAPE_DN						LU_AGING_BRAIN_UP		TONKS_TARGETS_OF_RUNX1_RUNX1T1_FUSION_HSC_UP						ZWANG_TRANSIENTLY_UP_BY_1ST_EGF_PULSE_ONLY
5783	PTPN13	protein tyrosine phosphatase, non-receptor type 13 (APO-1/CD95 (Fas)-associated phosphatase)					GOZGIT_ESR1_TARGETS_DN	WANG_SMARCE1_TARGETS_UP				CHEN_METABOLIC_SYNDROM_NETWORK												RUIZ_TNC_TARGETS_UP			RIGGI_EWING_SARCOMA_PROGENITOR_UP		RODRIGUES_THYROID_CARCINOMA_POORLY_DIFFERENTIATED_DN										LU_AGING_BRAIN_UP	CREIGHTON_ENDOCRINE_THERAPY_RESISTANCE_3				MASSARWEH_TAMOXIFEN_RESISTANCE_UP			ZWANG_TRANSIENTLY_UP_BY_1ST_EGF_PULSE_ONLY
135228	CD109	CD109 molecule					GOZGIT_ESR1_TARGETS_DN	WANG_SMARCE1_TARGETS_UP							KOINUMA_TARGETS_OF_SMAD2_OR_SMAD3										CHARAFE_BREAST_CANCER_LUMINAL_VS_BASAL_DN
3983	ABLIM1	actin binding LIM protein 1					GOZGIT_ESR1_TARGETS_DN		GOBERT_OLIGODENDROCYTE_DIFFERENTIATION_DN						KOINUMA_TARGETS_OF_SMAD2_OR_SMAD3	BLALOCK_ALZHEIMERS_DISEASE_UP		ONKEN_UVEAL_MELANOMA_DN											RODRIGUES_THYROID_CARCINOMA_POORLY_DIFFERENTIATED_DN					ZHENG_BOUND_BY_FOXP3
26052	DNM3	dynamin 3					GOZGIT_ESR1_TARGETS_DN		GOBERT_OLIGODENDROCYTE_DIFFERENTIATION_DN														HELLER_HDAC_TARGETS_SILENCED_BY_METHYLATION_UP								SCHUETZ_BREAST_CANCER_DUCTAL_INVASIVE_UP													MASSARWEH_TAMOXIFEN_RESISTANCE_UP
4000	LMNA	lamin A/C					GOZGIT_ESR1_TARGETS_DN					CHEN_METABOLIC_SYNDROM_NETWORK		CHICAS_RB1_TARGETS_CONFLUENT		BLALOCK_ALZHEIMERS_DISEASE_UP	KINSEY_TARGETS_OF_EWSR1_FLII_FUSION_DN													HAN_SATB1_TARGETS_UP
375449	MAST4	microtubule associated serine/threonine kinase family member 4					GOZGIT_ESR1_TARGETS_DN						CUI_TCF21_TARGETS_2_DN		KOINUMA_TARGETS_OF_SMAD2_OR_SMAD3															HAN_SATB1_TARGETS_UP					BASAKI_YBX1_TARGETS_DN												ZWANG_TRANSIENTLY_UP_BY_1ST_EGF_PULSE_ONLY
57619	SHROOM3	shroom family member 3					GOZGIT_ESR1_TARGETS_DN						CUI_TCF21_TARGETS_2_DN																								ZWANG_CLASS_1_TRANSIENTLY_INDUCED_BY_EGF
8110	DPF3	D4, zinc and double PHD fingers, family 3					GOZGIT_ESR1_TARGETS_DN							CHICAS_RB1_TARGETS_CONFLUENT		BLALOCK_ALZHEIMERS_DISEASE_UP
3480	IGF1R	insulin-like growth factor 1 receptor					GOZGIT_ESR1_TARGETS_DN									BLALOCK_ALZHEIMERS_DISEASE_UP				FLECHNER_BIOPSY_KIDNEY_TRANSPLANT_OK_VS_DONOR_UP																											ZWANG_TRANSIENTLY_UP_BY_1ST_EGF_PULSE_ONLY		RIGGINS_TAMOXIFEN_RESISTANCE_DN
23382	AHCYL2	adenosylhomocysteinase-like 2					GOZGIT_ESR1_TARGETS_DN											ONKEN_UVEAL_MELANOMA_DN											RODRIGUES_THYROID_CARCINOMA_POORLY_DIFFERENTIATED_DN										LU_AGING_BRAIN_UP
11043	MID2	midline 2					GOZGIT_ESR1_TARGETS_DN											ONKEN_UVEAL_MELANOMA_DN																										MASSARWEH_TAMOXIFEN_RESISTANCE_UP
2537	IFI6	interferon, alpha-inducible protein 6					GOZGIT_ESR1_TARGETS_DN																HELLER_HDAC_TARGETS_SILENCED_BY_METHYLATION_UP																									HELLEBREKERS_SILENCED_DURING_TUMOR_ANGIOGENESIS	RIGGINS_TAMOXIFEN_RESISTANCE_DN
140733	MACROD2	MACRO domain containing 2					GOZGIT_ESR1_TARGETS_DN
1293	COL6A3	collagen, type VI, alpha 3						WANG_SMARCE1_TARGETS_UP	GOBERT_OLIGODENDROCYTE_DIFFERENTIATION_DN			CHEN_METABOLIC_SYNDROM_NETWORK				BLALOCK_ALZHEIMERS_DISEASE_UP															SCHUETZ_BREAST_CANCER_DUCTAL_INVASIVE_UP		MONNIER_POSTRADIATION_TUMOR_ESCAPE_DN					CHARAFE_BREAST_CANCER_LUMINAL_VS_MESENCHYMAL_DN								DANG_REGULATED_BY_MYC_DN
9781	RNF144A	ring finger protein 144A						WANG_SMARCE1_TARGETS_UP	GOBERT_OLIGODENDROCYTE_DIFFERENTIATION_DN																							ONKEN_UVEAL_MELANOMA_UP								CREIGHTON_ENDOCRINE_THERAPY_RESISTANCE_3							ZWANG_TRANSIENTLY_UP_BY_1ST_EGF_PULSE_ONLY
23446	SLC44A1	solute carrier family 44, member 1						WANG_SMARCE1_TARGETS_UP	GOBERT_OLIGODENDROCYTE_DIFFERENTIATION_DN																										BASAKI_YBX1_TARGETS_DN					CREIGHTON_ENDOCRINE_THERAPY_RESISTANCE_3
23231	SEL1L3	sel-1 suppressor of lin-12-like 3 (C. elegans)						WANG_SMARCE1_TARGETS_UP			KRIGE_RESPONSE_TO_TOSEDOSTAT_24HR_UP											KRIGE_RESPONSE_TO_TOSEDOSTAT_6HR_UP			CHARAFE_BREAST_CANCER_LUMINAL_VS_BASAL_DN		RIGGI_EWING_SARCOMA_PROGENITOR_UP					ONKEN_UVEAL_MELANOMA_UP
4163	MCC	mutated in colorectal cancers						WANG_SMARCE1_TARGETS_UP					CUI_TCF21_TARGETS_2_DN																																	DANG_REGULATED_BY_MYC_DN	ZWANG_TRANSIENTLY_UP_BY_1ST_EGF_PULSE_ONLY
79660	PPP1R3B	protein phosphatase 1, regulatory subunit 3B						WANG_SMARCE1_TARGETS_UP																		THUM_SYSTOLIC_HEART_FAILURE_UP
10602	CDC42EP3	CDC42 effector protein (Rho GTPase binding) 3							GOBERT_OLIGODENDROCYTE_DIFFERENTIATION_DN	NUYTTEN_EZH2_TARGETS_UP			CUI_TCF21_TARGETS_2_DN	CHICAS_RB1_TARGETS_CONFLUENT	KOINUMA_TARGETS_OF_SMAD2_OR_SMAD3				LIU_PROSTATE_CANCER_DN						CHARAFE_BREAST_CANCER_LUMINAL_VS_BASAL_DN	THUM_SYSTOLIC_HEART_FAILURE_UP				HAN_SATB1_TARGETS_UP		ONKEN_UVEAL_MELANOMA_UP	MONNIER_POSTRADIATION_TUMOR_ESCAPE_DN			PHONG_TNF_RESPONSE_NOT_VIA_P38				CREIGHTON_ENDOCRINE_THERAPY_RESISTANCE_3	TONKS_TARGETS_OF_RUNX1_RUNX1T1_FUSION_HSC_UP		BAELDE_DIABETIC_NEPHROPATHY_DN
11343	MGLL	monoglyceride lipase							GOBERT_OLIGODENDROCYTE_DIFFERENTIATION_DN	NUYTTEN_EZH2_TARGETS_UP			CUI_TCF21_TARGETS_2_DN
3140	MR1	major histocompatibility complex, class I-related							GOBERT_OLIGODENDROCYTE_DIFFERENTIATION_DN		KRIGE_RESPONSE_TO_TOSEDOSTAT_24HR_UP					BLALOCK_ALZHEIMERS_DISEASE_UP			LIU_PROSTATE_CANCER_DN			KRIGE_RESPONSE_TO_TOSEDOSTAT_6HR_UP				THUM_SYSTOLIC_HEART_FAILURE_UP						ONKEN_UVEAL_MELANOMA_UP													KAAB_HEART_ATRIUM_VS_VENTRICLE_UP
153020	RASGEF1B	RasGEF domain family, member 1B							GOBERT_OLIGODENDROCYTE_DIFFERENTIATION_DN			CHEN_METABOLIC_SYNDROM_NETWORK
10982	MAPRE2	microtubule-associated protein, RP/EB family, member 2							GOBERT_OLIGODENDROCYTE_DIFFERENTIATION_DN						KOINUMA_TARGETS_OF_SMAD2_OR_SMAD3												RIGGI_EWING_SARCOMA_PROGENITOR_UP
4645	MYO5B	myosin VB							GOBERT_OLIGODENDROCYTE_DIFFERENTIATION_DN						KOINUMA_TARGETS_OF_SMAD2_OR_SMAD3																						ZWANG_CLASS_1_TRANSIENTLY_INDUCED_BY_EGF			CREIGHTON_ENDOCRINE_THERAPY_RESISTANCE_3
5797	PTPRM	protein tyrosine phosphatase, receptor type, M							GOBERT_OLIGODENDROCYTE_DIFFERENTIATION_DN																CHARAFE_BREAST_CANCER_LUMINAL_VS_BASAL_DN						SCHUETZ_BREAST_CANCER_DUCTAL_INVASIVE_UP	ONKEN_UVEAL_MELANOMA_UP						CHARAFE_BREAST_CANCER_LUMINAL_VS_MESENCHYMAL_DN
22807	IKZF2	IKAROS family zinc finger 2 (Helios)							GOBERT_OLIGODENDROCYTE_DIFFERENTIATION_DN																		RIGGI_EWING_SARCOMA_PROGENITOR_UP		RODRIGUES_THYROID_CARCINOMA_POORLY_DIFFERENTIATED_DN					ZHENG_BOUND_BY_FOXP3						CREIGHTON_ENDOCRINE_THERAPY_RESISTANCE_3							ZWANG_TRANSIENTLY_UP_BY_1ST_EGF_PULSE_ONLY
4756	NEO1	neogenin 1							GOBERT_OLIGODENDROCYTE_DIFFERENTIATION_DN																				RODRIGUES_THYROID_CARCINOMA_POORLY_DIFFERENTIATED_DN
85352	KIAA1644	KIAA1644							GOBERT_OLIGODENDROCYTE_DIFFERENTIATION_DN
80325	ABTB1	ankyrin repeat and BTB (POZ) domain containing 1							GOBERT_OLIGODENDROCYTE_DIFFERENTIATION_DN
3428	IFI16	interferon, gamma-inducible protein 16								NUYTTEN_EZH2_TARGETS_UP	KRIGE_RESPONSE_TO_TOSEDOSTAT_24HR_UP	CHEN_METABOLIC_SYNDROM_NETWORK		CHICAS_RB1_TARGETS_CONFLUENT		BLALOCK_ALZHEIMERS_DISEASE_UP				FLECHNER_BIOPSY_KIDNEY_TRANSPLANT_OK_VS_DONOR_UP					CHARAFE_BREAST_CANCER_LUMINAL_VS_BASAL_DN						SCHUETZ_BREAST_CANCER_DUCTAL_INVASIVE_UP	ONKEN_UVEAL_MELANOMA_UP			BASAKI_YBX1_TARGETS_DN			CHARAFE_BREAST_CANCER_LUMINAL_VS_MESENCHYMAL_DN	LU_AGING_BRAIN_UP		TONKS_TARGETS_OF_RUNX1_RUNX1T1_FUSION_HSC_UP	GRAHAM_CML_DIVIDING_VS_NORMAL_QUIESCENT_DN
3572	IL6ST	interleukin 6 signal transducer (gp130, oncostatin M receptor)								NUYTTEN_EZH2_TARGETS_UP			CUI_TCF21_TARGETS_2_DN			BLALOCK_ALZHEIMERS_DISEASE_UP				FLECHNER_BIOPSY_KIDNEY_TRANSPLANT_OK_VS_DONOR_UP								CHANG_CORE_SERUM_RESPONSE_DN						ZHENG_BOUND_BY_FOXP3	BASAKI_YBX1_TARGETS_DN	PHONG_TNF_RESPONSE_NOT_VIA_P38	ZWANG_CLASS_1_TRANSIENTLY_INDUCED_BY_EGF												RIGGINS_TAMOXIFEN_RESISTANCE_DN
162394	SLFN5	schlafen family member 5								NUYTTEN_EZH2_TARGETS_UP			CUI_TCF21_TARGETS_2_DN				KINSEY_TARGETS_OF_EWSR1_FLII_FUSION_DN
10402	ST3GAL6	ST3 beta-galactoside alpha-2,3-sialyltransferase 6								NUYTTEN_EZH2_TARGETS_UP			CUI_TCF21_TARGETS_2_DN					ONKEN_UVEAL_MELANOMA_DN								THUM_SYSTOLIC_HEART_FAILURE_UP				HAN_SATB1_TARGETS_UP	SCHUETZ_BREAST_CANCER_DUCTAL_INVASIVE_UP				BASAKI_YBX1_TARGETS_DN								BAELDE_DIABETIC_NEPHROPATHY_DN
678	ZFP36L2	zinc finger protein 36, C3H type-like 2								NUYTTEN_EZH2_TARGETS_UP				CHICAS_RB1_TARGETS_CONFLUENT		BLALOCK_ALZHEIMERS_DISEASE_UP										THUM_SYSTOLIC_HEART_FAILURE_UP			RODRIGUES_THYROID_CARCINOMA_POORLY_DIFFERENTIATED_DN			ONKEN_UVEAL_MELANOMA_UP		ZHENG_BOUND_BY_FOXP3		PHONG_TNF_RESPONSE_NOT_VIA_P38	ZWANG_CLASS_1_TRANSIENTLY_INDUCED_BY_EGF								KAAB_HEART_ATRIUM_VS_VENTRICLE_UP
9235	IL32	interleukin 32								NUYTTEN_EZH2_TARGETS_UP				CHICAS_RB1_TARGETS_CONFLUENT						FLECHNER_BIOPSY_KIDNEY_TRANSPLANT_OK_VS_DONOR_UP										HAN_SATB1_TARGETS_UP																		HELLEBREKERS_SILENCED_DURING_TUMOR_ANGIOGENESIS
59269	HIVEP3	human immunodeficiency virus type I enhancer binding protein 3								NUYTTEN_EZH2_TARGETS_UP				CHICAS_RB1_TARGETS_CONFLUENT													RIGGI_EWING_SARCOMA_PROGENITOR_UP
60468	BACH2	BTB and CNC homology 1, basic leucine zipper transcription factor 2								NUYTTEN_EZH2_TARGETS_UP						BLALOCK_ALZHEIMERS_DISEASE_UP					PASINI_SUZ12_TARGETS_DN
1946	EFNA5	ephrin-A5								NUYTTEN_EZH2_TARGETS_UP											PASINI_SUZ12_TARGETS_DN					THUM_SYSTOLIC_HEART_FAILURE_UP														CREIGHTON_ENDOCRINE_THERAPY_RESISTANCE_3							ZWANG_TRANSIENTLY_UP_BY_1ST_EGF_PULSE_ONLY
51056	LAP3	leucine aminopeptidase 3								NUYTTEN_EZH2_TARGETS_UP																THUM_SYSTOLIC_HEART_FAILURE_UP						ONKEN_UVEAL_MELANOMA_UP																	RIGGINS_TAMOXIFEN_RESISTANCE_DN
58472	SQRDL	sulfide quinone reductase-like (yeast)								NUYTTEN_EZH2_TARGETS_UP																		CHANG_CORE_SERUM_RESPONSE_DN																MASSARWEH_TAMOXIFEN_RESISTANCE_UP
10371	SEMA3A	sema domain, immunoglobulin domain (Ig), short basic domain, secreted, (semaphorin) 3A								NUYTTEN_EZH2_TARGETS_UP																												CHARAFE_BREAST_CANCER_LUMINAL_VS_MESENCHYMAL_DN
84248	FYTTD1	forty-two-three domain containing 1								NUYTTEN_EZH2_TARGETS_UP
3136	HLA-H	major histocompatibility complex, class I, H (pseudogene)								NUYTTEN_EZH2_TARGETS_UP
5788	PTPRC	protein tyrosine phosphatase, receptor type, C									KRIGE_RESPONSE_TO_TOSEDOSTAT_24HR_UP	CHEN_METABOLIC_SYNDROM_NETWORK	CUI_TCF21_TARGETS_2_DN							FLECHNER_BIOPSY_KIDNEY_TRANSPLANT_OK_VS_DONOR_UP		KRIGE_RESPONSE_TO_TOSEDOSTAT_6HR_UP				THUM_SYSTOLIC_HEART_FAILURE_UP					SCHUETZ_BREAST_CANCER_DUCTAL_INVASIVE_UP	ONKEN_UVEAL_MELANOMA_UP		ZHENG_BOUND_BY_FOXP3								GRAHAM_CML_DIVIDING_VS_NORMAL_QUIESCENT_DN
4033	LRMP	lymphoid-restricted membrane protein									KRIGE_RESPONSE_TO_TOSEDOSTAT_24HR_UP	CHEN_METABOLIC_SYNDROM_NETWORK										KRIGE_RESPONSE_TO_TOSEDOSTAT_6HR_UP				THUM_SYSTOLIC_HEART_FAILURE_UP																				DANG_REGULATED_BY_MYC_DN
1847	DUSP5	dual specificity phosphatase 5									KRIGE_RESPONSE_TO_TOSEDOSTAT_24HR_UP	CHEN_METABOLIC_SYNDROM_NETWORK										KRIGE_RESPONSE_TO_TOSEDOSTAT_6HR_UP					RIGGI_EWING_SARCOMA_PROGENITOR_UP								BASAKI_YBX1_TARGETS_DN
54407	SLC38A2	solute carrier family 38, member 2									KRIGE_RESPONSE_TO_TOSEDOSTAT_24HR_UP				KOINUMA_TARGETS_OF_SMAD2_OR_SMAD3							KRIGE_RESPONSE_TO_TOSEDOSTAT_6HR_UP															ZWANG_CLASS_1_TRANSIENTLY_INDUCED_BY_EGF
55589	BMP2K	BMP2 inducible kinase									KRIGE_RESPONSE_TO_TOSEDOSTAT_24HR_UP					BLALOCK_ALZHEIMERS_DISEASE_UP				FLECHNER_BIOPSY_KIDNEY_TRANSPLANT_OK_VS_DONOR_UP		KRIGE_RESPONSE_TO_TOSEDOSTAT_6HR_UP	HELLER_HDAC_TARGETS_SILENCED_BY_METHYLATION_UP														ZWANG_CLASS_1_TRANSIENTLY_INDUCED_BY_EGF
3105	HLA-A	major histocompatibility complex, class I, A									KRIGE_RESPONSE_TO_TOSEDOSTAT_24HR_UP									FLECHNER_BIOPSY_KIDNEY_TRANSPLANT_OK_VS_DONOR_UP		KRIGE_RESPONSE_TO_TOSEDOSTAT_6HR_UP														PHONG_TNF_RESPONSE_NOT_VIA_P38
51696	HECA	headcase homolog (Drosophila)									KRIGE_RESPONSE_TO_TOSEDOSTAT_24HR_UP											KRIGE_RESPONSE_TO_TOSEDOSTAT_6HR_UP						CHANG_CORE_SERUM_RESPONSE_DN
6641	SNTB1	syntrophin, beta 1 (dystrophin-associated protein A1, 59kDa, basic component 1)									KRIGE_RESPONSE_TO_TOSEDOSTAT_24HR_UP											KRIGE_RESPONSE_TO_TOSEDOSTAT_6HR_UP							RODRIGUES_THYROID_CARCINOMA_POORLY_DIFFERENTIATED_DN						BASAKI_YBX1_TARGETS_DN					CREIGHTON_ENDOCRINE_THERAPY_RESISTANCE_3
55534	MAML3	mastermind-like 3 (Drosophila)									KRIGE_RESPONSE_TO_TOSEDOSTAT_24HR_UP											KRIGE_RESPONSE_TO_TOSEDOSTAT_6HR_UP
9037	SEMA5A	sema domain, seven thrombospondin repeats (type 1 and type 1-like), transmembrane domain (TM) and short cytoplasmic domain, (semaphorin) 5A										CHEN_METABOLIC_SYNDROM_NETWORK	CUI_TCF21_TARGETS_2_DN											RUIZ_TNC_TARGETS_UP																			BAELDE_DIABETIC_NEPHROPATHY_DN
3382	ICA1	islet cell autoantigen 1, 69kDa										CHEN_METABOLIC_SYNDROM_NETWORK		CHICAS_RB1_TARGETS_CONFLUENT																				ZHENG_BOUND_BY_FOXP3										MASSARWEH_TAMOXIFEN_RESISTANCE_UP
93664	CADPS2	Ca++-dependent secretion activator 2										CHEN_METABOLIC_SYNDROM_NETWORK						ONKEN_UVEAL_MELANOMA_DN									RIGGI_EWING_SARCOMA_PROGENITOR_UP																	MASSARWEH_TAMOXIFEN_RESISTANCE_UP
6272	SORT1	sortilin 1										CHEN_METABOLIC_SYNDROM_NETWORK											HELLER_HDAC_TARGETS_SILENCED_BY_METHYLATION_UP																		TONKS_TARGETS_OF_RUNX1_RUNX1T1_FUSION_HSC_UP
7805	LAPTM5	lysosomal protein transmembrane 5										CHEN_METABOLIC_SYNDROM_NETWORK														THUM_SYSTOLIC_HEART_FAILURE_UP	RIGGI_EWING_SARCOMA_PROGENITOR_UP				SCHUETZ_BREAST_CANCER_DUCTAL_INVASIVE_UP	ONKEN_UVEAL_MELANOMA_UP
7114	TMSB4X	thymosin beta 4, X-linked										CHEN_METABOLIC_SYNDROM_NETWORK																					MONNIER_POSTRADIATION_TUMOR_ESCAPE_DN	ZHENG_BOUND_BY_FOXP3												DANG_REGULATED_BY_MYC_DN
967	CD63	CD63 molecule										CHEN_METABOLIC_SYNDROM_NETWORK																												CREIGHTON_ENDOCRINE_THERAPY_RESISTANCE_3					KAAB_HEART_ATRIUM_VS_VENTRICLE_UP
29760	BLNK	B-cell linker										CHEN_METABOLIC_SYNDROM_NETWORK																																MASSARWEH_TAMOXIFEN_RESISTANCE_UP			ZWANG_TRANSIENTLY_UP_BY_1ST_EGF_PULSE_ONLY
10098	TSPAN5	tetraspanin 5											CUI_TCF21_TARGETS_2_DN	CHICAS_RB1_TARGETS_CONFLUENT		BLALOCK_ALZHEIMERS_DISEASE_UP													RODRIGUES_THYROID_CARCINOMA_POORLY_DIFFERENTIATED_DN											CREIGHTON_ENDOCRINE_THERAPY_RESISTANCE_3									RIGGINS_TAMOXIFEN_RESISTANCE_DN
7414	VCL	vinculin											CUI_TCF21_TARGETS_2_DN		KOINUMA_TARGETS_OF_SMAD2_OR_SMAD3		KINSEY_TARGETS_OF_EWSR1_FLII_FUSION_DN		LIU_PROSTATE_CANCER_DN		PASINI_SUZ12_TARGETS_DN																ZWANG_CLASS_1_TRANSIENTLY_INDUCED_BY_EGF	CHARAFE_BREAST_CANCER_LUMINAL_VS_MESENCHYMAL_DN
3688	ITGB1	integrin, beta 1 (fibronectin receptor, beta polypeptide, antigen CD29 includes MDF2, MSK12)											CUI_TCF21_TARGETS_2_DN		KOINUMA_TARGETS_OF_SMAD2_OR_SMAD3						PASINI_SUZ12_TARGETS_DN				CHARAFE_BREAST_CANCER_LUMINAL_VS_BASAL_DN	THUM_SYSTOLIC_HEART_FAILURE_UP													LU_AGING_BRAIN_UP							DANG_REGULATED_BY_MYC_DN
57194	ATP10A	ATPase, class V, type 10A											CUI_TCF21_TARGETS_2_DN																			ONKEN_UVEAL_MELANOMA_UP
4853	NOTCH2	notch 2												CHICAS_RB1_TARGETS_CONFLUENT	KOINUMA_TARGETS_OF_SMAD2_OR_SMAD3											THUM_SYSTOLIC_HEART_FAILURE_UP
4192	MDK	midkine (neurite growth-promoting factor 2)												CHICAS_RB1_TARGETS_CONFLUENT																															KAAB_HEART_ATRIUM_VS_VENTRICLE_UP
7082	TJP1	tight junction protein 1 (zona occludens 1)													KOINUMA_TARGETS_OF_SMAD2_OR_SMAD3			ONKEN_UVEAL_MELANOMA_DN															MONNIER_POSTRADIATION_TUMOR_ESCAPE_DN
3728	JUP	junction plakoglobin													KOINUMA_TARGETS_OF_SMAD2_OR_SMAD3								HELLER_HDAC_TARGETS_SILENCED_BY_METHYLATION_UP							HAN_SATB1_TARGETS_UP											TONKS_TARGETS_OF_RUNX1_RUNX1T1_FUSION_HSC_UP
84163	GTF2IRD2	GTF2I repeat domain containing 2													KOINUMA_TARGETS_OF_SMAD2_OR_SMAD3
5045	FURIN	furin (paired basic amino acid cleaving enzyme)													KOINUMA_TARGETS_OF_SMAD2_OR_SMAD3
56940	DUSP22	dual specificity phosphatase 22														BLALOCK_ALZHEIMERS_DISEASE_UP		ONKEN_UVEAL_MELANOMA_DN										CHANG_CORE_SERUM_RESPONSE_DN																			ZWANG_TRANSIENTLY_UP_BY_1ST_EGF_PULSE_ONLY
5920	RARRES3	retinoic acid receptor responder (tazarotene induced) 3														BLALOCK_ALZHEIMERS_DISEASE_UP				FLECHNER_BIOPSY_KIDNEY_TRANSPLANT_OK_VS_DONOR_UP				RUIZ_TNC_TARGETS_UP				CHANG_CORE_SERUM_RESPONSE_DN				ONKEN_UVEAL_MELANOMA_UP															ZWANG_TRANSIENTLY_UP_BY_1ST_EGF_PULSE_ONLY		RIGGINS_TAMOXIFEN_RESISTANCE_DN
140609	NEK7	NIMA (never in mitosis gene a)-related kinase 7														BLALOCK_ALZHEIMERS_DISEASE_UP				FLECHNER_BIOPSY_KIDNEY_TRANSPLANT_OK_VS_DONOR_UP														ZHENG_BOUND_BY_FOXP3			ZWANG_CLASS_1_TRANSIENTLY_INDUCED_BY_EGF		LU_AGING_BRAIN_UP				BAELDE_DIABETIC_NEPHROPATHY_DN
10723	SLC12A7	solute carrier family 12 (potassium/chloride transporters), member 7														BLALOCK_ALZHEIMERS_DISEASE_UP																					ZWANG_CLASS_1_TRANSIENTLY_INDUCED_BY_EGF
2678	GGT1	gamma-glutamyltransferase 1														BLALOCK_ALZHEIMERS_DISEASE_UP
3782	KCNN3	potassium intermediate/small conductance calcium-activated channel, subfamily N, member 3														BLALOCK_ALZHEIMERS_DISEASE_UP
55715	DOK4	docking protein 4															KINSEY_TARGETS_OF_EWSR1_FLII_FUSION_DN		LIU_PROSTATE_CANCER_DN
9590	AKAP12	A kinase (PRKA) anchor protein 12																	LIU_PROSTATE_CANCER_DN				HELLER_HDAC_TARGETS_SILENCED_BY_METHYLATION_UP														ZWANG_CLASS_1_TRANSIENTLY_INDUCED_BY_EGF	CHARAFE_BREAST_CANCER_LUMINAL_VS_MESENCHYMAL_DN		CREIGHTON_ENDOCRINE_THERAPY_RESISTANCE_3						DANG_REGULATED_BY_MYC_DN
5218	CDK14	cyclin-dependent kinase 14																		FLECHNER_BIOPSY_KIDNEY_TRANSPLANT_OK_VS_DONOR_UP							RIGGI_EWING_SARCOMA_PROGENITOR_UP																		KAAB_HEART_ATRIUM_VS_VENTRICLE_UP
6386	SDCBP	syndecan binding protein (syntenin)																		FLECHNER_BIOPSY_KIDNEY_TRANSPLANT_OK_VS_DONOR_UP																		CHARAFE_BREAST_CANCER_LUMINAL_VS_MESENCHYMAL_DN								DANG_REGULATED_BY_MYC_DN
80210	ARMC9	armadillo repeat containing 9																					HELLER_HDAC_TARGETS_SILENCED_BY_METHYLATION_UP									ONKEN_UVEAL_MELANOMA_UP
83660	TLN2	talin 2																					HELLER_HDAC_TARGETS_SILENCED_BY_METHYLATION_UP																					MASSARWEH_TAMOXIFEN_RESISTANCE_UP
30011	SH3KBP1	SH3-domain kinase binding protein 1																							CHARAFE_BREAST_CANCER_LUMINAL_VS_BASAL_DN									ZHENG_BOUND_BY_FOXP3				CHARAFE_BREAST_CANCER_LUMINAL_VS_MESENCHYMAL_DN
8496	PPFIBP1	PTPRF interacting protein, binding protein 1 (liprin beta 1)																								THUM_SYSTOLIC_HEART_FAILURE_UP															TONKS_TARGETS_OF_RUNX1_RUNX1T1_FUSION_HSC_UP	GRAHAM_CML_DIVIDING_VS_NORMAL_QUIESCENT_DN
81796	SLCO5A1	solute carrier organic anion transporter family, member 5A1																									RIGGI_EWING_SARCOMA_PROGENITOR_UP
400793	C1orf226	chromosome 1 open reading frame 226																									RIGGI_EWING_SARCOMA_PROGENITOR_UP
55902	ACSS2	acyl-CoA synthetase short-chain family member 2																										CHANG_CORE_SERUM_RESPONSE_DN					MONNIER_POSTRADIATION_TUMOR_ESCAPE_DN
11148	HHLA2	HERV-H LTR-associating 2																												HAN_SATB1_TARGETS_UP
221692	PHACTR1	phosphatase and actin regulator 1																														ONKEN_UVEAL_MELANOMA_UP
163351	GBP6	guanylate binding protein family, member 6																																ZHENG_BOUND_BY_FOXP3
2312	FLG	filaggrin																																		PHONG_TNF_RESPONSE_NOT_VIA_P38
10866	HCP5	HLA complex P5 (non-protein coding)																																								GRAHAM_CML_DIVIDING_VS_NORMAL_QUIESCENT_DN
64097	EPB41L4A	erythrocyte membrane protein band 4.1 like 4A																																										MASSARWEH_TAMOXIFEN_RESISTANCE_UP			ZWANG_TRANSIENTLY_UP_BY_1ST_EGF_PULSE_ONLY
4637	MYL6	myosin, light chain 6, alkali, smooth muscle and non-muscle																																											KAAB_HEART_ATRIUM_VS_VENTRICLE_UP
11149	BVES	blood vessel epicardial substance																																													ZWANG_TRANSIENTLY_UP_BY_1ST_EGF_PULSE_ONLY
80216	ALPK1	alpha-kinase 1																																													ZWANG_TRANSIENTLY_UP_BY_1ST_EGF_PULSE_ONLY
90273	CEACAM21	carcinoembryonic antigen-related cell adhesion molecule 21
654	BMP6	bone morphogenetic protein 6
23228	PLCL2	phospholipase C-like 2
389524	GTF2IRD2B	GTF2I repeat domain containing 2B
138050	HGSNAT	heparan-alpha-glucosaminide N-acetyltransferase
5153	PDE1B	phosphodiesterase 1B, calmodulin-dependent
8470	SORBS2	sorbin and SH3 domain containing 2
9826	ARHGEF11	Rho guanine nucleotide exchange factor (GEF) 11
83861	RSPH3	radial spoke 3 homolog (Chlamydomonas)
147920	IGFL2	IGF-like family member 2
148327	CREB3L4	cAMP responsive element binding protein 3-like 4
80319	CXXC4	CXXC finger protein 4
388697	HRNR	hornerin
125050	RN7SK	RNA, 7SK small nuclear
165904	XIRP1	xin actin-binding repeat containing 1
[truncated: 3 more columns]

## Sheet: downregulated_genes_enrichment
Supplementary Table S8: Lenalidomide+EPZ-6438 regulated genes associated with GSEA signatures
Lenalidomide+EPZ-6438 downregulated genes
Gene Set Name	# Genes in Gene Set (K)	Description	# Genes in Overlap (k)	k/K	p-value	FDR q-value
PUJANA_BRCA1_PCC_NETWORK	1652	Genes constituting the BRCA1-PCC network of transcripts whose expression positively correlated (Pearson correlation coefficient, PCC >= 0.4) with that of BRCA1 [GeneID=672] across a compendium of normal tissues.	29	0.0176	1.65E-22	2.6E-19
SCHUHMACHER_MYC_TARGETS_UP	80	Genes up-regulated in P493-6 cells (Burkitt's lymphoma) induced to express MYC [GeneID=4609].	10	0.1250	1.24E-16	9.77E-14
WELCSH_BRCA1_TARGETS_DN	141	Down-regulated by induction of exogenous BRCA1 in EcR-293 cells	11	0.0780	7.36E-16	4.62E-13
WEI_MYCN_TARGETS_WITH_E_BOX	795	Genes whose promoters contain E-box motifs and whose expression changed in MYCN-3 cells (neuroblastoma) upon induction of MYCN [GeneID=4613].	18	0.0226	7.82E-16	4.62E-13
PENG_GLUTAMINE_DEPRIVATION_DN	337	Genes down-regulated in BJAB cells (B-lymphoma) after glutamine [PubChem=738] deprivation.	12	0.0356	4.05E-13	1.37E-10
DOUGLAS_BMI1_TARGETS_UP	566	Genes up-regulated in A4573 cells (Ewing's sarcoma, ESFT) after knockdown of BMI1 [GeneID=648] by RNAi.	14	0.0247	5.38E-13	1.7E-10
MANALO_HYPOXIA_DN	289	Genes down-regulated in response to both hypoxia and overexpression of an active form of HIF1A [GeneID=3091].	11	0.0381	2e-12	5.92E-10
BENPORATH_CYCLING_GENES	648	Genes showing cell-cycle stage-specific expression [PMID=12058064].	13	0.0201	5.24E-11	1.3E-8
PENG_LEUCINE_DEPRIVATION_DN	187	Genes down-regulated in BJAB cells (B-lymphoma) after leucine [PubChem=857] deprivation.	8	0.0428	9.63E-10	1.82E-7
PUJANA_BRCA2_PCC_NETWORK	423	Genes constituting the BRCA2-PCC network of transcripts whose expression positively correlated (Pearson correlation coefficient, PCC >= 0.4) with that of BRCA2 [GeneID=675] across a compendium of normal tissues.	10	0.0236	2.18E-9	3.97E-7
PID_MYC_ACTIV_PATHWAY	79	Validated targets of C-MYC transcriptional activation	6	0.0759	4.22E-9	7.13E-7
DANG_MYC_TARGETS_UP	143	Genes up-regulated by MYC [GeneID=4609] and whose promoters are bound by MYC, according to MYC Target Gene Database.	7	0.0490	4.45E-9	7.26E-7
CHANG_CYCLING_GENES	148	Fibroblast serum response genes showing periodic expression during the cell cycle; excluded from the core serum response signature.	7	0.0473	5.65E-9	8.91E-7
PUJANA_CHEK2_PCC_NETWORK	779	Genes constituting the CHEK2-PCC network of transcripts whose expression positively correlates (Pearson correlation coefficient, PCC >= 0.4) with that of CHEK2 [GeneID=11200].	12	0.0154	5.96E-9	9.09E-7
ALFANO_MYC_TARGETS	239	Genes up-regulated hT-RPE cells (immortalized retinal pigment epithelium) by MYC [GeneID=4609].	8	0.0335	6.62E-9	9.75E-7
PUJANA_ATM_PCC_NETWORK	1442	Genes constituting the ATM-PCC network of transcripts whose expression positively correlated (Pearson correlation coefficient, PCC >= 0.4) with that of ATM [GeneID=472] across a compendium of normal tissues.	15	0.0104	1.23E-8	1.58E-6
MENSSEN_MYC_TARGETS	53	Genes up-regulated by adenoviral expression of c-MYC [GeneID=4609] in HUVEC cells (umbilical vein endothelium).	5	0.0943	2.92E-8	3.54E-6
MISSIAGLIA_REGULATED_BY_METHYLATION_DN	122	Genes down-regulated in PaCa44 and CFPAC1 cells (pancreatic cancer) after treatment with decitabine [PubChem=451668], a DNA hypomethylating agent similar to azacitidine [PubChem=9444].	6	0.0492	5.81E-8	6.86E-6
COLLER_MYC_TARGETS_UP	25	Genes up-regulated in 293T (transformed fetal renal cell) upon expression of MYC [GeneID=4609].	4	0.1600	8.51E-8	9.14E-6
Gene/Gene Set Overlap Matrix
Entrez Gene Id	Gene Symbol	Gene Description	KRIGE_RESPONSE_TO_TOSEDOSTAT_24HR_DN	KRIGE_RESPONSE_TO_TOSEDOSTAT_6HR_DN	PUJANA_BRCA1_PCC_NETWORK	LEE_BMP2_TARGETS_DN	WANG_RESPONSE_TO_GSK3_INHIBITOR_SB216763_DN	SCHUHMACHER_MYC_TARGETS_UP	WELCSH_BRCA1_TARGETS_DN	WEI_MYCN_TARGETS_WITH_E_BOX	GOBERT_OLIGODENDROCYTE_DIFFERENTIATION_UP	ZHANG_TLX_TARGETS_60HR_DN	DODD_NASOPHARYNGEAL_CARCINOMA_DN	DUTERTRE_ESTRADIOL_RESPONSE_6HR_UP	KINSEY_TARGETS_OF_EWSR1_FLII_FUSION_UP	PENG_GLUTAMINE_DEPRIVATION_DN	DOUGLAS_BMI1_TARGETS_UP	MANALO_HYPOXIA_DN	PENG_RAPAMYCIN_RESPONSE_DN	BENPORATH_ES_1	BENPORATH_CYCLING_GENES	BERENJENO_TRANSFORMED_BY_RHOA_UP	SHEDDEN_LUNG_CANCER_POOR_SURVIVAL_A6	CAIRO_HEPATOBLASTOMA_CLASSES_UP	PILON_KLF1_TARGETS_DN	FOURNIER_ACINAR_DEVELOPMENT_LATE_2	PENG_LEUCINE_DEPRIVATION_DN	PUJANA_BRCA2_PCC_NETWORK	PATIL_LIVER_CANCER	PID_MYC_ACTIV_PATHWAY	DANG_MYC_TARGETS_UP	CHANG_CYCLING_GENES	PUJANA_CHEK2_PCC_NETWORK	ALFANO_MYC_TARGETS	BURTON_ADIPOGENESIS_PEAK_AT_16HR	DIAZ_CHRONIC_MEYLOGENOUS_LEUKEMIA_UP	MORI_IMMATURE_B_LYMPHOCYTE_DN	KOBAYASHI_EGFR_SIGNALING_24HR_DN	PUJANA_ATM_PCC_NETWORK	GARCIA_TARGETS_OF_FLI1_AND_DAX1_DN	MENSSEN_MYC_TARGETS	MISSIAGLIA_REGULATED_BY_METHYLATION_DN	DUTERTRE_ESTRADIOL_RESPONSE_24HR_UP	GRAESSMANN_RESPONSE_TO_MC_AND_DOXORUBICIN_UP	TOYOTA_TARGETS_OF_MIR34B_AND_MIR34C	COLLER_MYC_TARGETS_UP	GINESTIER_BREAST_CANCER_ZNF217_AMPLIFIED_DN	BLUM_RESPONSE_TO_SALIRASIB_DN	BURTON_ADIPOGENESIS_2
6566	SLC16A1	solute carrier family 16, member 1 (monocarboxylic acid transporter 1)	KRIGE_RESPONSE_TO_TOSEDOSTAT_24HR_DN	KRIGE_RESPONSE_TO_TOSEDOSTAT_6HR_DN	PUJANA_BRCA1_PCC_NETWORK	LEE_BMP2_TARGETS_DN	WANG_RESPONSE_TO_GSK3_INHIBITOR_SB216763_DN	SCHUHMACHER_MYC_TARGETS_UP		WEI_MYCN_TARGETS_WITH_E_BOX			DODD_NASOPHARYNGEAL_CARCINOMA_DN	DUTERTRE_ESTRADIOL_RESPONSE_6HR_UP	KINSEY_TARGETS_OF_EWSR1_FLII_FUSION_UP		DOUGLAS_BMI1_TARGETS_UP			BENPORATH_ES_1			SHEDDEN_LUNG_CANCER_POOR_SURVIVAL_A6										PUJANA_CHEK2_PCC_NETWORK	ALFANO_MYC_TARGETS		DIAZ_CHRONIC_MEYLOGENOUS_LEUKEMIA_UP	MORI_IMMATURE_B_LYMPHOCYTE_DN									COLLER_MYC_TARGETS_UP
5631	PRPS1	phosphoribosyl pyrophosphate synthetase 1	KRIGE_RESPONSE_TO_TOSEDOSTAT_24HR_DN	KRIGE_RESPONSE_TO_TOSEDOSTAT_6HR_DN	PUJANA_BRCA1_PCC_NETWORK	LEE_BMP2_TARGETS_DN	WANG_RESPONSE_TO_GSK3_INHIBITOR_SB216763_DN			WEI_MYCN_TARGETS_WITH_E_BOX		ZHANG_TLX_TARGETS_60HR_DN			KINSEY_TARGETS_OF_EWSR1_FLII_FUSION_UP	PENG_GLUTAMINE_DEPRIVATION_DN		MANALO_HYPOXIA_DN		BENPORATH_ES_1			SHEDDEN_LUNG_CANCER_POOR_SURVIVAL_A6			FOURNIER_ACINAR_DEVELOPMENT_LATE_2		PUJANA_BRCA2_PCC_NETWORK					PUJANA_CHEK2_PCC_NETWORK		BURTON_ADIPOGENESIS_PEAK_AT_16HR	DIAZ_CHRONIC_MEYLOGENOUS_LEUKEMIA_UP		KOBAYASHI_EGFR_SIGNALING_24HR_DN	PUJANA_ATM_PCC_NETWORK									BLUM_RESPONSE_TO_SALIRASIB_DN
23076	RRP1B	ribosomal RNA processing 1 homolog B (S. cerevisiae)	KRIGE_RESPONSE_TO_TOSEDOSTAT_24HR_DN	KRIGE_RESPONSE_TO_TOSEDOSTAT_6HR_DN	PUJANA_BRCA1_PCC_NETWORK	LEE_BMP2_TARGETS_DN		SCHUHMACHER_MYC_TARGETS_UP	WELCSH_BRCA1_TARGETS_DN	WEI_MYCN_TARGETS_WITH_E_BOX	GOBERT_OLIGODENDROCYTE_DIFFERENTIATION_UP		DODD_NASOPHARYNGEAL_CARCINOMA_DN		KINSEY_TARGETS_OF_EWSR1_FLII_FUSION_UP	PENG_GLUTAMINE_DEPRIVATION_DN		MANALO_HYPOXIA_DN	PENG_RAPAMYCIN_RESPONSE_DN						PILON_KLF1_TARGETS_DN		PENG_LEUCINE_DEPRIVATION_DN						PUJANA_CHEK2_PCC_NETWORK						PUJANA_ATM_PCC_NETWORK										BURTON_ADIPOGENESIS_2
1104	RCC1	regulator of chromosome condensation 1	KRIGE_RESPONSE_TO_TOSEDOSTAT_24HR_DN	KRIGE_RESPONSE_TO_TOSEDOSTAT_6HR_DN	PUJANA_BRCA1_PCC_NETWORK	LEE_BMP2_TARGETS_DN		SCHUHMACHER_MYC_TARGETS_UP	WELCSH_BRCA1_TARGETS_DN	WEI_MYCN_TARGETS_WITH_E_BOX	GOBERT_OLIGODENDROCYTE_DIFFERENTIATION_UP				KINSEY_TARGETS_OF_EWSR1_FLII_FUSION_UP				PENG_RAPAMYCIN_RESPONSE_DN			BERENJENO_TRANSFORMED_BY_RHOA_UP		CAIRO_HEPATOBLASTOMA_CLASSES_UP		FOURNIER_ACINAR_DEVELOPMENT_LATE_2	PENG_LEUCINE_DEPRIVATION_DN			PID_MYC_ACTIV_PATHWAY	DANG_MYC_TARGETS_UP		PUJANA_CHEK2_PCC_NETWORK	ALFANO_MYC_TARGETS		DIAZ_CHRONIC_MEYLOGENOUS_LEUKEMIA_UP			PUJANA_ATM_PCC_NETWORK	GARCIA_TARGETS_OF_FLI1_AND_DAX1_DN		MISSIAGLIA_REGULATED_BY_METHYLATION_DN					GINESTIER_BREAST_CANCER_ZNF217_AMPLIFIED_DN
6949	TCOF1	Treacher Collins-Franceschetti syndrome 1	KRIGE_RESPONSE_TO_TOSEDOSTAT_24HR_DN	KRIGE_RESPONSE_TO_TOSEDOSTAT_6HR_DN	PUJANA_BRCA1_PCC_NETWORK	LEE_BMP2_TARGETS_DN			WELCSH_BRCA1_TARGETS_DN		GOBERT_OLIGODENDROCYTE_DIFFERENTIATION_UP														PILON_KLF1_TARGETS_DN				PATIL_LIVER_CANCER					ALFANO_MYC_TARGETS				KOBAYASHI_EGFR_SIGNALING_24HR_DN	PUJANA_ATM_PCC_NETWORK								GINESTIER_BREAST_CANCER_ZNF217_AMPLIFIED_DN
3329	HSPD1	heat shock 60kDa protein 1 (chaperonin)	KRIGE_RESPONSE_TO_TOSEDOSTAT_24HR_DN	KRIGE_RESPONSE_TO_TOSEDOSTAT_6HR_DN	PUJANA_BRCA1_PCC_NETWORK	LEE_BMP2_TARGETS_DN							DODD_NASOPHARYNGEAL_CARCINOMA_DN	DUTERTRE_ESTRADIOL_RESPONSE_6HR_UP	KINSEY_TARGETS_OF_EWSR1_FLII_FUSION_UP					BENPORATH_ES_1		BERENJENO_TRANSFORMED_BY_RHOA_UP		CAIRO_HEPATOBLASTOMA_CLASSES_UP						PID_MYC_ACTIV_PATHWAY	DANG_MYC_TARGETS_UP		PUJANA_CHEK2_PCC_NETWORK								MENSSEN_MYC_TARGETS				TOYOTA_TARGETS_OF_MIR34B_AND_MIR34C	COLLER_MYC_TARGETS_UP			BURTON_ADIPOGENESIS_2
22934	RPIA	ribose 5-phosphate isomerase A	KRIGE_RESPONSE_TO_TOSEDOSTAT_24HR_DN	KRIGE_RESPONSE_TO_TOSEDOSTAT_6HR_DN	PUJANA_BRCA1_PCC_NETWORK			SCHUHMACHER_MYC_TARGETS_UP	WELCSH_BRCA1_TARGETS_DN																PILON_KLF1_TARGETS_DN			PUJANA_BRCA2_PCC_NETWORK					PUJANA_CHEK2_PCC_NETWORK						PUJANA_ATM_PCC_NETWORK	GARCIA_TARGETS_OF_FLI1_AND_DAX1_DN					TOYOTA_TARGETS_OF_MIR34B_AND_MIR34C
2288	FKBP4	FK506 binding protein 4, 59kDa	KRIGE_RESPONSE_TO_TOSEDOSTAT_24HR_DN	KRIGE_RESPONSE_TO_TOSEDOSTAT_6HR_DN		LEE_BMP2_TARGETS_DN	WANG_RESPONSE_TO_GSK3_INHIBITOR_SB216763_DN	SCHUHMACHER_MYC_TARGETS_UP	WELCSH_BRCA1_TARGETS_DN	WEI_MYCN_TARGETS_WITH_E_BOX			DODD_NASOPHARYNGEAL_CARCINOMA_DN	DUTERTRE_ESTRADIOL_RESPONSE_6HR_UP		PENG_GLUTAMINE_DEPRIVATION_DN			PENG_RAPAMYCIN_RESPONSE_DN			BERENJENO_TRANSFORMED_BY_RHOA_UP	SHEDDEN_LUNG_CANCER_POOR_SURVIVAL_A6			FOURNIER_ACINAR_DEVELOPMENT_LATE_2	PENG_LEUCINE_DEPRIVATION_DN							ALFANO_MYC_TARGETS		DIAZ_CHRONIC_MEYLOGENOUS_LEUKEMIA_UP					MENSSEN_MYC_TARGETS		DUTERTRE_ESTRADIOL_RESPONSE_24HR_UP			COLLER_MYC_TARGETS_UP
55646	LYAR	Ly1 antibody reactive homolog (mouse)	KRIGE_RESPONSE_TO_TOSEDOSTAT_24HR_DN	KRIGE_RESPONSE_TO_TOSEDOSTAT_6HR_DN		LEE_BMP2_TARGETS_DN	WANG_RESPONSE_TO_GSK3_INHIBITOR_SB216763_DN			WEI_MYCN_TARGETS_WITH_E_BOX	GOBERT_OLIGODENDROCYTE_DIFFERENTIATION_UP	ZHANG_TLX_TARGETS_60HR_DN	DODD_NASOPHARYNGEAL_CARCINOMA_DN	DUTERTRE_ESTRADIOL_RESPONSE_6HR_UP							BENPORATH_CYCLING_GENES											CHANG_CYCLING_GENES
25929	GEMIN5	gem (nuclear organelle) associated protein 5	KRIGE_RESPONSE_TO_TOSEDOSTAT_24HR_DN	KRIGE_RESPONSE_TO_TOSEDOSTAT_6HR_DN		LEE_BMP2_TARGETS_DN				WEI_MYCN_TARGETS_WITH_E_BOX	GOBERT_OLIGODENDROCYTE_DIFFERENTIATION_UP				KINSEY_TARGETS_OF_EWSR1_FLII_FUSION_UP																									GARCIA_TARGETS_OF_FLI1_AND_DAX1_DN
55210	ATAD3A	ATPase family, AAA domain containing 3A	KRIGE_RESPONSE_TO_TOSEDOSTAT_24HR_DN	KRIGE_RESPONSE_TO_TOSEDOSTAT_6HR_DN		LEE_BMP2_TARGETS_DN																			PILON_KLF1_TARGETS_DN
2194	FASN	fatty acid synthase	KRIGE_RESPONSE_TO_TOSEDOSTAT_24HR_DN	KRIGE_RESPONSE_TO_TOSEDOSTAT_6HR_DN			WANG_RESPONSE_TO_GSK3_INHIBITOR_SB216763_DN	SCHUHMACHER_MYC_TARGETS_UP	WELCSH_BRCA1_TARGETS_DN	WEI_MYCN_TARGETS_WITH_E_BOX						PENG_GLUTAMINE_DEPRIVATION_DN	DOUGLAS_BMI1_TARGETS_UP	MANALO_HYPOXIA_DN	PENG_RAPAMYCIN_RESPONSE_DN								PENG_LEUCINE_DEPRIVATION_DN				DANG_MYC_TARGETS_UP					DIAZ_CHRONIC_MEYLOGENOUS_LEUKEMIA_UP						MISSIAGLIA_REGULATED_BY_METHYLATION_DN						BLUM_RESPONSE_TO_SALIRASIB_DN
27440	CECR5	cat eye syndrome chromosome region, candidate 5	KRIGE_RESPONSE_TO_TOSEDOSTAT_24HR_DN	KRIGE_RESPONSE_TO_TOSEDOSTAT_6HR_DN			WANG_RESPONSE_TO_GSK3_INHIBITOR_SB216763_DN			WEI_MYCN_TARGETS_WITH_E_BOX																																MISSIAGLIA_REGULATED_BY_METHYLATION_DN
91768	CABLES1	Cdk5 and Abl enzyme substrate 1	KRIGE_RESPONSE_TO_TOSEDOSTAT_24HR_DN	KRIGE_RESPONSE_TO_TOSEDOSTAT_6HR_DN			WANG_RESPONSE_TO_GSK3_INHIBITOR_SB216763_DN										DOUGLAS_BMI1_TARGETS_UP
83858	ATAD3B	ATPase family, AAA domain containing 3B	KRIGE_RESPONSE_TO_TOSEDOSTAT_24HR_DN	KRIGE_RESPONSE_TO_TOSEDOSTAT_6HR_DN			WANG_RESPONSE_TO_GSK3_INHIBITOR_SB216763_DN																																								GINESTIER_BREAST_CANCER_ZNF217_AMPLIFIED_DN
2030	SLC29A1	solute carrier family 29 (nucleoside transporters), member 1	KRIGE_RESPONSE_TO_TOSEDOSTAT_24HR_DN	KRIGE_RESPONSE_TO_TOSEDOSTAT_6HR_DN					WELCSH_BRCA1_TARGETS_DN					DUTERTRE_ESTRADIOL_RESPONSE_6HR_UP	KINSEY_TARGETS_OF_EWSR1_FLII_FUSION_UP	PENG_GLUTAMINE_DEPRIVATION_DN	DOUGLAS_BMI1_TARGETS_UP		PENG_RAPAMYCIN_RESPONSE_DN	BENPORATH_ES_1							PENG_LEUCINE_DEPRIVATION_DN		PATIL_LIVER_CANCER							DIAZ_CHRONIC_MEYLOGENOUS_LEUKEMIA_UP	MORI_IMMATURE_B_LYMPHOCYTE_DN	KOBAYASHI_EGFR_SIGNALING_24HR_DN					DUTERTRE_ESTRADIOL_RESPONSE_24HR_UP		TOYOTA_TARGETS_OF_MIR34B_AND_MIR34C
949	SCARB1	scavenger receptor class B, member 1	KRIGE_RESPONSE_TO_TOSEDOSTAT_24HR_DN	KRIGE_RESPONSE_TO_TOSEDOSTAT_6HR_DN						WEI_MYCN_TARGETS_WITH_E_BOX				DUTERTRE_ESTRADIOL_RESPONSE_6HR_UP			DOUGLAS_BMI1_TARGETS_UP																								MENSSEN_MYC_TARGETS			GRAESSMANN_RESPONSE_TO_MC_AND_DOXORUBICIN_UP
197335	WDR90	WD repeat domain 90	KRIGE_RESPONSE_TO_TOSEDOSTAT_24HR_DN	KRIGE_RESPONSE_TO_TOSEDOSTAT_6HR_DN							GOBERT_OLIGODENDROCYTE_DIFFERENTIATION_UP	ZHANG_TLX_TARGETS_60HR_DN					DOUGLAS_BMI1_TARGETS_UP
8884	SLC5A6	solute carrier family 5 (sodium-dependent vitamin transporter), member 6	KRIGE_RESPONSE_TO_TOSEDOSTAT_24HR_DN	KRIGE_RESPONSE_TO_TOSEDOSTAT_6HR_DN									DODD_NASOPHARYNGEAL_CARCINOMA_DN		KINSEY_TARGETS_OF_EWSR1_FLII_FUSION_UP	PENG_GLUTAMINE_DEPRIVATION_DN		MANALO_HYPOXIA_DN																						GARCIA_TARGETS_OF_FLI1_AND_DAX1_DN
24147	FJX1	four jointed box 1 (Drosophila)	KRIGE_RESPONSE_TO_TOSEDOSTAT_24HR_DN	KRIGE_RESPONSE_TO_TOSEDOSTAT_6HR_DN									DODD_NASOPHARYNGEAL_CARCINOMA_DN		KINSEY_TARGETS_OF_EWSR1_FLII_FUSION_UP
5141	PDE4A	phosphodiesterase 4A, cAMP-specific	KRIGE_RESPONSE_TO_TOSEDOSTAT_24HR_DN	KRIGE_RESPONSE_TO_TOSEDOSTAT_6HR_DN													DOUGLAS_BMI1_TARGETS_UP																															BLUM_RESPONSE_TO_SALIRASIB_DN
8568	RRP1	ribosomal RNA processing 1 homolog (S. cerevisiae)	KRIGE_RESPONSE_TO_TOSEDOSTAT_24HR_DN	KRIGE_RESPONSE_TO_TOSEDOSTAT_6HR_DN														MANALO_HYPOXIA_DN			BENPORATH_CYCLING_GENES
30000	TNPO2	transportin 2	KRIGE_RESPONSE_TO_TOSEDOSTAT_24HR_DN	KRIGE_RESPONSE_TO_TOSEDOSTAT_6HR_DN																	BENPORATH_CYCLING_GENES																										GINESTIER_BREAST_CANCER_ZNF217_AMPLIFIED_DN
51078	THAP4	THAP domain containing 4	KRIGE_RESPONSE_TO_TOSEDOSTAT_24HR_DN	KRIGE_RESPONSE_TO_TOSEDOSTAT_6HR_DN																				CAIRO_HEPATOBLASTOMA_CLASSES_UP	PILON_KLF1_TARGETS_DN
84079	ANKRD27	ankyrin repeat domain 27 (VPS9 domain)	KRIGE_RESPONSE_TO_TOSEDOSTAT_24HR_DN	KRIGE_RESPONSE_TO_TOSEDOSTAT_6HR_DN																									PATIL_LIVER_CANCER
55502	HES6	hairy and enhancer of split 6 (Drosophila)	KRIGE_RESPONSE_TO_TOSEDOSTAT_24HR_DN	KRIGE_RESPONSE_TO_TOSEDOSTAT_6HR_DN																																								GRAESSMANN_RESPONSE_TO_MC_AND_DOXORUBICIN_UP
9188	DDX21	DEAD (Asp-Glu-Ala-Asp) box polypeptide 21	KRIGE_RESPONSE_TO_TOSEDOSTAT_24HR_DN		PUJANA_BRCA1_PCC_NETWORK	LEE_BMP2_TARGETS_DN		SCHUHMACHER_MYC_TARGETS_UP		WEI_MYCN_TARGETS_WITH_E_BOX		ZHANG_TLX_TARGETS_60HR_DN	DODD_NASOPHARYNGEAL_CARCINOMA_DN	DUTERTRE_ESTRADIOL_RESPONSE_6HR_UP	KINSEY_TARGETS_OF_EWSR1_FLII_FUSION_UP	PENG_GLUTAMINE_DEPRIVATION_DN		MANALO_HYPOXIA_DN	PENG_RAPAMYCIN_RESPONSE_DN	BENPORATH_ES_1		BERENJENO_TRANSFORMED_BY_RHOA_UP					PENG_LEUCINE_DEPRIVATION_DN						PUJANA_CHEK2_PCC_NETWORK	ALFANO_MYC_TARGETS	BURTON_ADIPOGENESIS_PEAK_AT_16HR	DIAZ_CHRONIC_MEYLOGENOUS_LEUKEMIA_UP			PUJANA_ATM_PCC_NETWORK		MENSSEN_MYC_TARGETS				TOYOTA_TARGETS_OF_MIR34B_AND_MIR34C
10131	TRAP1	TNF receptor-associated protein 1	KRIGE_RESPONSE_TO_TOSEDOSTAT_24HR_DN		PUJANA_BRCA1_PCC_NETWORK			SCHUHMACHER_MYC_TARGETS_UP	WELCSH_BRCA1_TARGETS_DN				DODD_NASOPHARYNGEAL_CARCINOMA_DN			PENG_GLUTAMINE_DEPRIVATION_DN			PENG_RAPAMYCIN_RESPONSE_DN					CAIRO_HEPATOBLASTOMA_CLASSES_UP										ALFANO_MYC_TARGETS							MENSSEN_MYC_TARGETS					COLLER_MYC_TARGETS_UP
7866	IFRD2	interferon-related developmental regulator 2	KRIGE_RESPONSE_TO_TOSEDOSTAT_24HR_DN		PUJANA_BRCA1_PCC_NETWORK						GOBERT_OLIGODENDROCYTE_DIFFERENTIATION_UP	ZHANG_TLX_TARGETS_60HR_DN				PENG_GLUTAMINE_DEPRIVATION_DN	DOUGLAS_BMI1_TARGETS_UP					BERENJENO_TRANSFORMED_BY_RHOA_UP													BURTON_ADIPOGENESIS_PEAK_AT_16HR												GINESTIER_BREAST_CANCER_ZNF217_AMPLIFIED_DN
10360	NPM3	nucleophosmin/nucleoplasmin 3	KRIGE_RESPONSE_TO_TOSEDOSTAT_24HR_DN		PUJANA_BRCA1_PCC_NETWORK														PENG_RAPAMYCIN_RESPONSE_DN	BENPORATH_ES_1				CAIRO_HEPATOBLASTOMA_CLASSES_UP									PUJANA_CHEK2_PCC_NETWORK			DIAZ_CHRONIC_MEYLOGENOUS_LEUKEMIA_UP			PUJANA_ATM_PCC_NETWORK								GINESTIER_BREAST_CANCER_ZNF217_AMPLIFIED_DN
38	ACAT1	acetyl-CoA acetyltransferase 1	KRIGE_RESPONSE_TO_TOSEDOSTAT_24HR_DN																						PILON_KLF1_TARGETS_DN											DIAZ_CHRONIC_MEYLOGENOUS_LEUKEMIA_UP
993	CDC25A	cell division cycle 25 homolog A (S. pombe)			PUJANA_BRCA1_PCC_NETWORK	LEE_BMP2_TARGETS_DN	WANG_RESPONSE_TO_GSK3_INHIBITOR_SB216763_DN			WEI_MYCN_TARGETS_WITH_E_BOX		ZHANG_TLX_TARGETS_60HR_DN	DODD_NASOPHARYNGEAL_CARCINOMA_DN		KINSEY_TARGETS_OF_EWSR1_FLII_FUSION_UP	PENG_GLUTAMINE_DEPRIVATION_DN			PENG_RAPAMYCIN_RESPONSE_DN	BENPORATH_ES_1	BENPORATH_CYCLING_GENES		SHEDDEN_LUNG_CANCER_POOR_SURVIVAL_A6	CAIRO_HEPATOBLASTOMA_CLASSES_UP	PILON_KLF1_TARGETS_DN	FOURNIER_ACINAR_DEVELOPMENT_LATE_2			PATIL_LIVER_CANCER	PID_MYC_ACTIV_PATHWAY	DANG_MYC_TARGETS_UP	CHANG_CYCLING_GENES						KOBAYASHI_EGFR_SIGNALING_24HR_DN		GARCIA_TARGETS_OF_FLI1_AND_DAX1_DN				GRAESSMANN_RESPONSE_TO_MC_AND_DOXORUBICIN_UP	TOYOTA_TARGETS_OF_MIR34B_AND_MIR34C			BLUM_RESPONSE_TO_SALIRASIB_DN
8318	CDC45	cell division cycle 45 homolog (S. cerevisiae)			PUJANA_BRCA1_PCC_NETWORK	LEE_BMP2_TARGETS_DN	WANG_RESPONSE_TO_GSK3_INHIBITOR_SB216763_DN				GOBERT_OLIGODENDROCYTE_DIFFERENTIATION_UP	ZHANG_TLX_TARGETS_60HR_DN	DODD_NASOPHARYNGEAL_CARCINOMA_DN	DUTERTRE_ESTRADIOL_RESPONSE_6HR_UP	KINSEY_TARGETS_OF_EWSR1_FLII_FUSION_UP						BENPORATH_CYCLING_GENES	BERENJENO_TRANSFORMED_BY_RHOA_UP	SHEDDEN_LUNG_CANCER_POOR_SURVIVAL_A6			FOURNIER_ACINAR_DEVELOPMENT_LATE_2		PUJANA_BRCA2_PCC_NETWORK	PATIL_LIVER_CANCER				PUJANA_CHEK2_PCC_NETWORK				MORI_IMMATURE_B_LYMPHOCYTE_DN	KOBAYASHI_EGFR_SIGNALING_24HR_DN				MISSIAGLIA_REGULATED_BY_METHYLATION_DN	DUTERTRE_ESTRADIOL_RESPONSE_24HR_UP					BLUM_RESPONSE_TO_SALIRASIB_DN
6732	SRPK1	SRSF protein kinase 1			PUJANA_BRCA1_PCC_NETWORK	LEE_BMP2_TARGETS_DN		SCHUHMACHER_MYC_TARGETS_UP	WELCSH_BRCA1_TARGETS_DN	WEI_MYCN_TARGETS_WITH_E_BOX														CAIRO_HEPATOBLASTOMA_CLASSES_UP	PILON_KLF1_TARGETS_DN	FOURNIER_ACINAR_DEVELOPMENT_LATE_2		PUJANA_BRCA2_PCC_NETWORK								DIAZ_CHRONIC_MEYLOGENOUS_LEUKEMIA_UP
790	CAD	carbamoyl-phosphate synthetase 2, aspartate transcarbamylase, and dihydroorotase			PUJANA_BRCA1_PCC_NETWORK	LEE_BMP2_TARGETS_DN		SCHUHMACHER_MYC_TARGETS_UP	WELCSH_BRCA1_TARGETS_DN				DODD_NASOPHARYNGEAL_CARCINOMA_DN			PENG_GLUTAMINE_DEPRIVATION_DN		MANALO_HYPOXIA_DN					SHEDDEN_LUNG_CANCER_POOR_SURVIVAL_A6	CAIRO_HEPATOBLASTOMA_CLASSES_UP	PILON_KLF1_TARGETS_DN	FOURNIER_ACINAR_DEVELOPMENT_LATE_2	PENG_LEUCINE_DEPRIVATION_DN	PUJANA_BRCA2_PCC_NETWORK		PID_MYC_ACTIV_PATHWAY	DANG_MYC_TARGETS_UP		PUJANA_CHEK2_PCC_NETWORK			DIAZ_CHRONIC_MEYLOGENOUS_LEUKEMIA_UP			PUJANA_ATM_PCC_NETWORK			MISSIAGLIA_REGULATED_BY_METHYLATION_DN							BURTON_ADIPOGENESIS_2
317781	DDX51	DEAD (Asp-Glu-Ala-Asp) box polypeptide 51			PUJANA_BRCA1_PCC_NETWORK	LEE_BMP2_TARGETS_DN																			PILON_KLF1_TARGETS_DN								PUJANA_CHEK2_PCC_NETWORK						PUJANA_ATM_PCC_NETWORK
6533	SLC6A6	solute carrier family 6 (neurotransmitter transporter, taurine), member 6			PUJANA_BRCA1_PCC_NETWORK		WANG_RESPONSE_TO_GSK3_INHIBITOR_SB216763_DN										DOUGLAS_BMI1_TARGETS_UP								PILON_KLF1_TARGETS_DN														PUJANA_ATM_PCC_NETWORK										BURTON_ADIPOGENESIS_2
5163	PDK1	pyruvate dehydrogenase kinase, isozyme 1			PUJANA_BRCA1_PCC_NETWORK		WANG_RESPONSE_TO_GSK3_INHIBITOR_SB216763_DN													BENPORATH_ES_1					PILON_KLF1_TARGETS_DN														PUJANA_ATM_PCC_NETWORK
23511	NUP188	nucleoporin 188kDa			PUJANA_BRCA1_PCC_NETWORK				WELCSH_BRCA1_TARGETS_DN									MANALO_HYPOXIA_DN								FOURNIER_ACINAR_DEVELOPMENT_LATE_2
3978	LIG1	ligase I, DNA, ATP-dependent			PUJANA_BRCA1_PCC_NETWORK						GOBERT_OLIGODENDROCYTE_DIFFERENTIATION_UP	ZHANG_TLX_TARGETS_60HR_DN			KINSEY_TARGETS_OF_EWSR1_FLII_FUSION_UP							BERENJENO_TRANSFORMED_BY_RHOA_UP		CAIRO_HEPATOBLASTOMA_CLASSES_UP				PUJANA_BRCA2_PCC_NETWORK					PUJANA_CHEK2_PCC_NETWORK				MORI_IMMATURE_B_LYMPHOCYTE_DN					MISSIAGLIA_REGULATED_BY_METHYLATION_DN	DUTERTRE_ESTRADIOL_RESPONSE_24HR_UP		TOYOTA_TARGETS_OF_MIR34B_AND_MIR34C			BLUM_RESPONSE_TO_SALIRASIB_DN
1869	E2F1	E2F transcription factor 1			PUJANA_BRCA1_PCC_NETWORK						GOBERT_OLIGODENDROCYTE_DIFFERENTIATION_UP		DODD_NASOPHARYNGEAL_CARCINOMA_DN	DUTERTRE_ESTRADIOL_RESPONSE_6HR_UP	KINSEY_TARGETS_OF_EWSR1_FLII_FUSION_UP						BENPORATH_CYCLING_GENES	BERENJENO_TRANSFORMED_BY_RHOA_UP						PUJANA_BRCA2_PCC_NETWORK	PATIL_LIVER_CANCER		DANG_MYC_TARGETS_UP	CHANG_CYCLING_GENES						KOBAYASHI_EGFR_SIGNALING_24HR_DN					DUTERTRE_ESTRADIOL_RESPONSE_24HR_UP	GRAESSMANN_RESPONSE_TO_MC_AND_DOXORUBICIN_UP				BLUM_RESPONSE_TO_SALIRASIB_DN
1663	DDX11	DEAD/H (Asp-Glu-Ala-Asp/His) box polypeptide 11			PUJANA_BRCA1_PCC_NETWORK						GOBERT_OLIGODENDROCYTE_DIFFERENTIATION_UP		DODD_NASOPHARYNGEAL_CARCINOMA_DN					MANALO_HYPOXIA_DN			BENPORATH_CYCLING_GENES				PILON_KLF1_TARGETS_DN	FOURNIER_ACINAR_DEVELOPMENT_LATE_2		PUJANA_BRCA2_PCC_NETWORK	PATIL_LIVER_CANCER																		GINESTIER_BREAST_CANCER_ZNF217_AMPLIFIED_DN
3159	HMGA1	high mobility group AT-hook 1			PUJANA_BRCA1_PCC_NETWORK												DOUGLAS_BMI1_TARGETS_UP	MANALO_HYPOXIA_DN		BENPORATH_ES_1			SHEDDEN_LUNG_CANCER_POOR_SURVIVAL_A6	CAIRO_HEPATOBLASTOMA_CLASSES_UP					PATIL_LIVER_CANCER	PID_MYC_ACTIV_PATHWAY	DANG_MYC_TARGETS_UP				BURTON_ADIPOGENESIS_PEAK_AT_16HR
10498	CARM1	coactivator-associated arginine methyltransferase 1			PUJANA_BRCA1_PCC_NETWORK												DOUGLAS_BMI1_TARGETS_UP
10469	TIMM44	translocase of inner mitochondrial membrane 44 homolog (yeast)			PUJANA_BRCA1_PCC_NETWORK														PENG_RAPAMYCIN_RESPONSE_DN
2870	GRK6	G protein-coupled receptor kinase 6			PUJANA_BRCA1_PCC_NETWORK																BENPORATH_CYCLING_GENES	BERENJENO_TRANSFORMED_BY_RHOA_UP		CAIRO_HEPATOBLASTOMA_CLASSES_UP	PILON_KLF1_TARGETS_DN														PUJANA_ATM_PCC_NETWORK
4363	ABCC1	ATP-binding cassette, sub-family C (CFTR/MRP), member 1			PUJANA_BRCA1_PCC_NETWORK																				PILON_KLF1_TARGETS_DN			PUJANA_BRCA2_PCC_NETWORK								DIAZ_CHRONIC_MEYLOGENOUS_LEUKEMIA_UP			PUJANA_ATM_PCC_NETWORK
7852	CXCR4	chemokine (C-X-C motif) receptor 4			PUJANA_BRCA1_PCC_NETWORK																				PILON_KLF1_TARGETS_DN			PUJANA_BRCA2_PCC_NETWORK											PUJANA_ATM_PCC_NETWORK					GRAESSMANN_RESPONSE_TO_MC_AND_DOXORUBICIN_UP
9618	TRAF4	TNF receptor-associated factor 4			PUJANA_BRCA1_PCC_NETWORK																																							GRAESSMANN_RESPONSE_TO_MC_AND_DOXORUBICIN_UP
55388	MCM10	minichromosome maintenance complex component 10				LEE_BMP2_TARGETS_DN	WANG_RESPONSE_TO_GSK3_INHIBITOR_SB216763_DN			WEI_MYCN_TARGETS_WITH_E_BOX	GOBERT_OLIGODENDROCYTE_DIFFERENTIATION_UP	ZHANG_TLX_TARGETS_60HR_DN	DODD_NASOPHARYNGEAL_CARCINOMA_DN	DUTERTRE_ESTRADIOL_RESPONSE_6HR_UP	KINSEY_TARGETS_OF_EWSR1_FLII_FUSION_UP			MANALO_HYPOXIA_DN		BENPORATH_ES_1		BERENJENO_TRANSFORMED_BY_RHOA_UP	SHEDDEN_LUNG_CANCER_POOR_SURVIVAL_A6	CAIRO_HEPATOBLASTOMA_CLASSES_UP													MORI_IMMATURE_B_LYMPHOCYTE_DN	KOBAYASHI_EGFR_SIGNALING_24HR_DN		GARCIA_TARGETS_OF_FLI1_AND_DAX1_DN			DUTERTRE_ESTRADIOL_RESPONSE_24HR_UP
83879	CDCA7	cell division cycle associated 7				LEE_BMP2_TARGETS_DN					GOBERT_OLIGODENDROCYTE_DIFFERENTIATION_UP	ZHANG_TLX_TARGETS_60HR_DN	DODD_NASOPHARYNGEAL_CARCINOMA_DN	DUTERTRE_ESTRADIOL_RESPONSE_6HR_UP	KINSEY_TARGETS_OF_EWSR1_FLII_FUSION_UP						BENPORATH_CYCLING_GENES	BERENJENO_TRANSFORMED_BY_RHOA_UP			PILON_KLF1_TARGETS_DN				PATIL_LIVER_CANCER	PID_MYC_ACTIV_PATHWAY		CHANG_CYCLING_GENES			BURTON_ADIPOGENESIS_PEAK_AT_16HR		MORI_IMMATURE_B_LYMPHOCYTE_DN						DUTERTRE_ESTRADIOL_RESPONSE_24HR_UP		TOYOTA_TARGETS_OF_MIR34B_AND_MIR34C
84879	MFSD2A	major facilitator superfamily domain containing 2A				LEE_BMP2_TARGETS_DN											DOUGLAS_BMI1_TARGETS_UP
84973	SNHG7	small nucleolar RNA host gene 7 (non-protein coding)				LEE_BMP2_TARGETS_DN																																							TOYOTA_TARGETS_OF_MIR34B_AND_MIR34C
8704	B4GALT2	UDP-Gal:betaGlcNAc beta 1,4- galactosyltransferase, polypeptide 2					WANG_RESPONSE_TO_GSK3_INHIBITOR_SB216763_DN			WEI_MYCN_TARGETS_WITH_E_BOX
7277	TUBA4A	tubulin, alpha 4a					WANG_RESPONSE_TO_GSK3_INHIBITOR_SB216763_DN									PENG_GLUTAMINE_DEPRIVATION_DN							SHEDDEN_LUNG_CANCER_POOR_SURVIVAL_A6				PENG_LEUCINE_DEPRIVATION_DN		PATIL_LIVER_CANCER			CHANG_CYCLING_GENES												GRAESSMANN_RESPONSE_TO_MC_AND_DOXORUBICIN_UP
201725	C4orf46	chromosome 4 open reading frame 46								WEI_MYCN_TARGETS_WITH_E_BOX	GOBERT_OLIGODENDROCYTE_DIFFERENTIATION_UP		DODD_NASOPHARYNGEAL_CARCINOMA_DN		KINSEY_TARGETS_OF_EWSR1_FLII_FUSION_UP										PILON_KLF1_TARGETS_DN																				TOYOTA_TARGETS_OF_MIR34B_AND_MIR34C
25909	AHCTF1	AT hook containing transcription factor 1								WEI_MYCN_TARGETS_WITH_E_BOX			DODD_NASOPHARYNGEAL_CARCINOMA_DN
6382	SDC1	syndecan 1								WEI_MYCN_TARGETS_WITH_E_BOX							DOUGLAS_BMI1_TARGETS_UP				BENPORATH_CYCLING_GENES											CHANG_CYCLING_GENES		ALFANO_MYC_TARGETS										GRAESSMANN_RESPONSE_TO_MC_AND_DOXORUBICIN_UP				BLUM_RESPONSE_TO_SALIRASIB_DN	BURTON_ADIPOGENESIS_2
54478	FAM64A	family with sequence similarity 64, member A									GOBERT_OLIGODENDROCYTE_DIFFERENTIATION_UP	ZHANG_TLX_TARGETS_60HR_DN	DODD_NASOPHARYNGEAL_CARCINOMA_DN		KINSEY_TARGETS_OF_EWSR1_FLII_FUSION_UP					BENPORATH_ES_1	BENPORATH_CYCLING_GENES	BERENJENO_TRANSFORMED_BY_RHOA_UP	SHEDDEN_LUNG_CANCER_POOR_SURVIVAL_A6									CHANG_CYCLING_GENES						KOBAYASHI_EGFR_SIGNALING_24HR_DN
284403	WDR62	WD repeat domain 62									GOBERT_OLIGODENDROCYTE_DIFFERENTIATION_UP										BENPORATH_CYCLING_GENES		SHEDDEN_LUNG_CANCER_POOR_SURVIVAL_A6																				DUTERTRE_ESTRADIOL_RESPONSE_24HR_UP
28960	DCPS	decapping enzyme, scavenger										ZHANG_TLX_TARGETS_60HR_DN
23642	SNHG1	small nucleolar RNA host gene 1 (non-protein coding)											DODD_NASOPHARYNGEAL_CARCINOMA_DN
2057	EPOR	erythropoietin receptor													KINSEY_TARGETS_OF_EWSR1_FLII_FUSION_UP																					DIAZ_CHRONIC_MEYLOGENOUS_LEUKEMIA_UP
1181	CLCN2	chloride channel 2															DOUGLAS_BMI1_TARGETS_UP																	ALFANO_MYC_TARGETS
2624	GATA2	GATA binding protein 2																			BENPORATH_CYCLING_GENES				PILON_KLF1_TARGETS_DN											DIAZ_CHRONIC_MEYLOGENOUS_LEUKEMIA_UP
51303	FKBP11	FK506 binding protein 11, 19 kDa																											PATIL_LIVER_CANCER
55971	BAIAP2L1	BAI1-associated protein 2-like 1																											PATIL_LIVER_CANCER
10807	SDCCAG3	serologically defined colon cancer antigen 3																																		DIAZ_CHRONIC_MEYLOGENOUS_LEUKEMIA_UP								GRAESSMANN_RESPONSE_TO_MC_AND_DOXORUBICIN_UP
23218	NBEAL2	neurobeachin-like 2																																					PUJANA_ATM_PCC_NETWORK					GRAESSMANN_RESPONSE_TO_MC_AND_DOXORUBICIN_UP
27166	PRELID1	PRELI domain containing 1																																						GARCIA_TARGETS_OF_FLI1_AND_DAX1_DN
6621	SNAPC4	small nuclear RNA activating complex, polypeptide 4, 190kDa																																													GINESTIER_BREAST_CANCER_ZNF217_AMPLIFIED_DN
124930	ANKRD13B	ankyrin repeat domain 13B
150726	FBXO41	F-box protein 41
5881	RAC3	ras-related C3 botulinum toxin substrate 3 (rho family, small GTP binding protein Rac3)
254552	NUDT8	nudix (nucleoside diphosphate linked moiety X)-type motif 8
219293	ATAD3C	ATPase family, AAA domain containing 3C
[truncated: 3 more columns]
