# Supplementary material for: PRC2 targeting is a therapeutic strategy for EZ score defined high-risk multiple myeloma patients and overcome resistance to IMiDs
Source: Clin Epigenetics. 2018 Oct 3;10:121. doi: 10.1186/s13148-018-0554-4 (PMC6171329; doi:10.1186/s13148-018-0554-4)
Supplement: Supplementary file 9 — Table S5. H3K27me3-associated and EPZ-6438-regulated genes (XLSX 12 kb) [file 13148_2018_554_MOESM9_ESM.xlsx]

## Sheet: Supplementary Table S4.txt
Table S5 : H3K27me3-associated and EPZ-6438-regulated genes
Name	description	Fold change	pvalue
ABLIM3	actin binding LIM protein family, member 3 [Source:HGNC Symbol;Acc:HGNC:29132]	2.31826	2.23E-05
ADAMTSL2	ADAMTS-like 2 [Source:HGNC Symbol;Acc:HGNC:14631]	2.014716	6.61E-04
ANO1	anoctamin 1, calcium activated chloride channel [Source:HGNC Symbol;Acc:HGNC:21625]	2.234751	1.43E-04
ANTXR1	anthrax toxin receptor 1 [Source:HGNC Symbol;Acc:HGNC:21014]	2.209677	8.33E-06
ARRB1	arrestin, beta 1 [Source:HGNC Symbol;Acc:HGNC:711]	2.630462	1.41E-07
ATP1B2	ATPase, Na+/K+ transporting, beta 2 polypeptide [Source:HGNC Symbol;Acc:HGNC:805]	2.051045	3.87E-04
BRSK2	BR serine/threonine kinase 2 [Source:HGNC Symbol;Acc:HGNC:11405]	2.123486	1.88E-04
BTBD11	BTB (POZ) domain containing 11 [Source:HGNC Symbol;Acc:HGNC:23844]	2.046048	8.50E-05
C1QL1	complement component 1, q subcomponent-like 1 [Source:HGNC Symbol;Acc:HGNC:24182]	2.352871	5.20E-05
C3	complement component 3 [Source:HGNC Symbol;Acc:HGNC:1318]	2.280883	1.10E-04
CACNA1G	calcium channel, voltage-dependent, T type, alpha 1G subunit [Source:HGNC Symbol;Acc:HGNC:1394]	2.014011	2.82E-04
CAMK2N1	calcium/calmodulin-dependent protein kinase II inhibitor 1 [Source:HGNC Symbol;Acc:HGNC:24190]	2.105278	5.03E-05
CCNJL	cyclin J-like [Source:HGNC Symbol;Acc:HGNC:25876]	2.08721	6.22E-04
CDCP1	CUB domain containing protein 1 [Source:HGNC Symbol;Acc:HGNC:24357]	2.026876	2.79E-04
COL16A1	collagen, type XVI, alpha 1 [Source:HGNC Symbol;Acc:HGNC:2193]	2.065854	3.64E-04
DNER	delta/notch-like EGF repeat containing [Source:HGNC Symbol;Acc:HGNC:24456]	2.139351	7.36E-05
FAM131B	family with sequence similarity 131, member B [Source:HGNC Symbol;Acc:HGNC:22202]	2.564502	7.29E-06
FBLIM1	filamin binding LIM protein 1 [Source:HGNC Symbol;Acc:HGNC:24686]	2.237895	1.82E-04
FGF19	fibroblast growth factor 19 [Source:HGNC Symbol;Acc:HGNC:3675]	2.024066	5.98E-04
FGFR1	fibroblast growth factor receptor 1 [Source:HGNC Symbol;Acc:HGNC:3688]	2.280632	1.55E-06
FOXN4	forkhead box N4 [Source:HGNC Symbol;Acc:HGNC:21399]	2.011958	4.48E-06
FRMPD1	FERM and PDZ domain containing 1 [Source:HGNC Symbol;Acc:HGNC:29159]	2.211728	1.82E-04
GNG4	guanine nucleotide binding protein (G protein), gamma 4 [Source:HGNC Symbol;Acc:HGNC:4407]	2.109843	1.46E-05
HAP1	huntingtin-associated protein 1 [Source:HGNC Symbol;Acc:HGNC:4812]	2.047659	4.64E-04
HHATL	hedgehog acyltransferase-like [Source:HGNC Symbol;Acc:HGNC:13242]	2.421573	2.78E-05
HLA-DOA	major histocompatibility complex, class II, DO alpha [Source:HGNC Symbol;Acc:HGNC:4936]	2.113247	4.06E-04
HOXA11	homeobox A11 [Source:HGNC Symbol;Acc:HGNC:5101]	2.10068	3.32E-04
HOXB2	homeobox B2 [Source:HGNC Symbol;Acc:HGNC:5113]	2.00193	1.20E-03
HOXB7	homeobox B7 [Source:HGNC Symbol;Acc:HGNC:5118]	2.032755	9.77E-05
HTRA1	HtrA serine peptidase 1 [Source:HGNC Symbol;Acc:HGNC:9476]	2.547565	1.20E-05
IRF6	interferon regulatory factor 6 [Source:HGNC Symbol;Acc:HGNC:6121]	2.017865	3.51E-05
ITGA9	integrin, alpha 9 [Source:HGNC Symbol;Acc:HGNC:6145]	2.035857	1.85E-04
KALRN	kalirin, RhoGEF kinase [Source:HGNC Symbol;Acc:HGNC:4814]	2.329464	9.33E-09
KIRREL2	kin of IRRE like 2 (Drosophila) [Source:HGNC Symbol;Acc:HGNC:18816]	2.259978	3.98E-05
LGI3	leucine-rich repeat LGI family, member 3 [Source:HGNC Symbol;Acc:HGNC:18711]	2.067628	7.16E-04
MSI1	musashi RNA-binding protein 1 [Source:HGNC Symbol;Acc:HGNC:7330]	2.831686	1.31E-06
NOVA2	neuro-oncological ventral antigen 2 [Source:HGNC Symbol;Acc:HGNC:7887]	2.095334	9.71E-05
NPAS2	neuronal PAS domain protein 2 [Source:HGNC Symbol;Acc:HGNC:7895]	2.119894	1.69E-05
NR2F1	nuclear receptor subfamily 2, group F, member 1 [Source:HGNC Symbol;Acc:HGNC:7975]	2.104141	2.11E-04
NRP2	neuropilin 2 [Source:HGNC Symbol;Acc:HGNC:8005]	2.226041	2.45E-05
PDGFB	platelet-derived growth factor beta polypeptide [Source:HGNC Symbol;Acc:HGNC:8800]	2.310154	1.24E-05
PPP1R14C	protein phosphatase 1, regulatory (inhibitor) subunit 14C [Source:HGNC Symbol;Acc:HGNC:14952]	2.014838	1.09E-03
PPP2R2C	protein phosphatase 2, regulatory subunit B, gamma [Source:HGNC Symbol;Acc:HGNC:9306]	2.072454	5.54E-04
PTK7	protein tyrosine kinase 7 (inactive) [Source:HGNC Symbol;Acc:HGNC:9618]	2.062536	3.04E-05
PVALB	parvalbumin [Source:HGNC Symbol;Acc:HGNC:9704]	2.040835	5.63E-05
PVRL2	poliovirus receptor-related 2 (herpesvirus entry mediator B) [Source:HGNC Symbol;Acc:HGNC:9707]	2.270384	2.33E-08
REEP1	receptor accessory protein 1 [Source:HGNC Symbol;Acc:HGNC:25786]	2.034381	9.24E-13
SEZ6L2	seizure related 6 homolog (mouse)-like 2 [Source:HGNC Symbol;Acc:HGNC:30844]	2.04584	2.19E-04
SH3PXD2B	SH3 and PX domains 2B [Source:HGNC Symbol;Acc:HGNC:29242]	2.035423	4.07E-05
SLC34A2	solute carrier family 34 (type II sodium/phosphate cotransporter), member 2 [Source:HGNC Symbol;Acc:HGNC:11020]	2.627747	6.96E-06
SLC5A1	solute carrier family 5 (sodium/glucose cotransporter), member 1 [Source:HGNC Symbol;Acc:HGNC:11036]	2.625858	6.42E-06
SORL1	sortilin-related receptor, L(DLR class) A repeats containing [Source:HGNC Symbol;Acc:HGNC:11185]	2.630046	1.60E-07
SOST	sclerostin [Source:HGNC Symbol;Acc:HGNC:13771]	6.267098	1.57E-18
SPEG	SPEG complex locus [Source:HGNC Symbol;Acc:HGNC:16901]	2.15947	1.02E-05
ST6GALNAC1	ST6 (alpha-N-acetyl-neuraminyl-2,3-beta-galactosyl-1,3)-N-acetylgalactosaminide alpha-2,6-sialyltransferase 1 [Source:HGNC Symbol;Acc:HGNC:23614]	2.125608	4.47E-04
SV2B	synaptic vesicle glycoprotein 2B [Source:HGNC Symbol;Acc:HGNC:16874]	2.020613	1.45E-05
SYT7	synaptotagmin VII [Source:HGNC Symbol;Acc:HGNC:11514]	2.832936	4.87E-08
THY1	Thy-1 cell surface antigen [Source:HGNC Symbol;Acc:HGNC:11801]	2.110915	1.88E-05
TMEM132E	transmembrane protein 132E [Source:HGNC Symbol;Acc:HGNC:26991]	2.106813	4.78E-04
TNNT1	troponin T type 1 (skeletal, slow) [Source:HGNC Symbol;Acc:HGNC:11948]	2.089802	1.21E-05
UST	uronyl-2-sulfotransferase [Source:HGNC Symbol;Acc:HGNC:17223]	2.334214	2.15E-07
VANGL2	VANGL planar cell polarity protein 2 [Source:HGNC Symbol;Acc:HGNC:15511]	2.384748	2.45E-06
